# Supplementary material for: MLL rearrangements in pediatric acute lymphoblastic and myeloblastic leukemias: MLL specific and lineage specific signatures
Source: BMC Med Genomics. 2009 Jun 23;2:36. doi: 10.1186/1755-8794-2-36 (PMC2709660; doi:10.1186/1755-8794-2-36)
Supplement: Additional file 1 — Patient information. Supplementary information about the 140 patient cohort enrolled in the present study. [file 1755-8794-2-36-S1.xls]

## Sheet: Patient Information
Patient ID	Gender	Age(y)	Phenotype	Subtype	Blasts
PD_030	F	8.84658	ALL without MLL	prepreB-CALL	92
PD_031	M	14.4658	ALL without MLL	prepreB-CALL	78
PD_032	M	4.14247	ALL without MLL	preB	82
PD_033	M	4.33699	ALL without MLL	CALL	80
PD_034	F	2.02192	ALL without MLL	CALL	72
PD_035	M	9.32877	ALL without MLL	CALL	60
PD_036	M	15.5233	ALL without MLL	preB	95
PD_037	F	7.18082	ALL without MLL	CALL	89
PD_038	F	11.8822	ALL without MLL	CALL	68
PD_039	F	2.90685	ALL without MLL	CALL	80
PD_040	F	9.78082	ALL without MLL	preB	70
PD_041	M	4.07397	ALL without MLL	CALL	68
PD_042	F	7.67123	ALL without MLL	CALL	93
PD_043	M	1.3589	ALL without MLL	preB	74
PD_044	M	5.20822	ALL without MLL	CALL	94
PD_045	M	2.68219	ALL without MLL	CALL	97
PD_046	F	6.09315	ALL without MLL	preB	88
PD_047	F	2.9726	ALL without MLL	CALL	94
PD_050	M	4.93699	ALL without MLL	prepreB-preB	82
PD_052	M	1.42466	ALL without MLL	CALL	86
PD_053	F	6.67123	ALL without MLL	prepreB-CALL	94
PD_054	M	1.83288	ALL without MLL	CALL	72
PD_055	M	4.08219	ALL without MLL	CALL	90
PD_056	M	4.99726	ALL without MLL	CALL	93
PD_057	F	7.34247	ALL without MLL	CALL	88
PD_059	M	1.23288	ALL without MLL	CALL	84
PD_060	M	8.44658	ALL without MLL	preB	90
PD_061	M	13.5753	ALL without MLL	CALL	91
PD_062	M	1.98082	ALL without MLL	CALL	88
PD_064	F	6.65753	ALL without MLL	CALL	85
PD_065	F	3.41918	ALL without MLL	CALL	94
PD_067	M	8.7726	ALL without MLL	CALL	88
PD_069	F	9.13699	ALL without MLL	CALL	60
PD_070	M	7.38356	ALL without MLL	CALL	89
PD_071	M	9.79452	ALL without MLL	CALL	74
PD_072	M	2.63014	ALL without MLL	CALL	92
PD_075	M	2.7589	ALL without MLL	CALL	82
PD_077	F	5.43836	ALL without MLL	CALL	93
PD_079	F	5.59726	ALL without MLL	CALL	92
PD_080	M	9.57534	ALL without MLL	preB	93
PD_081	F	2.08493	ALL without MLL	preB	93
PD_085	M	5.76986	ALL without MLL	CALL	67
PD_088	F	4.8	ALL without MLL	CALL	95
PD_089	F	4.68767	ALL without MLL	preB	95
PD_090	M	5.63562	ALL without MLL	preB	92
PD_091	M	5.59726	ALL without MLL	preB	92
PD_093	M	2.52329	ALL without MLL	CALL	94
PD_094	M	9.24658	ALL without MLL	CALL	80
PD_095	F	4.13973	ALL without MLL	CALL	95
PD_097	M	4.00822	ALL without MLL	CALL	85
PD_099	F	3.2411	ALL without MLL	preB	97
PD_100	M	0.879452	ALL without MLL	CALL	84
PD_104	F	8.92055	ALL without MLL	preB	70
PD_105	M	10.6274	ALL without MLL	preB	95
PD_107	F	2.57808	ALL without MLL	preB	90
PD_109	M	6.06027	ALL without MLL	CALL	87
PD_110	F	6.98082	ALL without MLL	CALL	88
PD_111	F	6.33699	ALL without MLL	CALL	80
PD_112	M	8.68219	ALL without MLL	prepreB-CALL	80
PD_113	M	16.5096	ALL without MLL	CALL	97
PD_114	F	7.78356	ALL without MLL	prepreB-CALL	97
PD_121	M	4.94247	ALL without MLL	CALL	78
PD_122	M	14.3014	ALL without MLL	preB	99
PD_127	M	14.463	ALL without MLL	CALL	96
PD_134	F	8.75342	ALL without MLL	CALL	73
PD_135	F	15.2411	ALL without MLL	CALL	66
PD_136	F	2.4411	ALL without MLL	CALL	89
PD_138	M	14.7068	ALL without MLL	CALL	84
PD_139	F	13.589	ALL without MLL	preB	92
PD_140	M	9.13973	ALL without MLL	CALL	98
PD_141	M	6.88219	ALL without MLL	CALL	95
PD_142	M	13.7918	ALL without MLL	prepreB-CALL	90
PD_143	F	6.62466	ALL without MLL	preB	93
PD_145	M	2.09863	ALL without MLL	preB	92
PD_150	M	6.68767	ALL without MLL	prepreB-CALL	96
PD_152	F	5.12877	ALL without MLL	preB	92
PD_153	F	5.63288	ALL without MLL	preB	85
PD_157	M	3.88493	ALL without MLL	CALL	90
PD_159	M	5.33151	ALL without MLL	CALL	97
PD_160	F	3.06301	ALL without MLL	preB	84
PD_161	F	9.06301	ALL without MLL	preB	90
PD_163	F	0.986301	ALL without MLL	preB	90
PD_164	F	3.89315	ALL without MLL	CALL	95
PD_167	M	4.95068	ALL without MLL	CALL	89
PD_169	F	1.0274	ALL without MLL	CALL	60
PD_171	F	15.3151	ALL without MLL	CALL	90
PD_172	F	5.03288	ALL without MLL	CALL	87
PD_173	M	3.77534	ALL without MLL	CALL	93
PD_175	F	5.1589	ALL without MLL	CALL	78
PD_231	F	4.33973	ALL without MLL	CALL	80
PD_179	F	17.0438	AML without MLL	M1	90
PD_182	M	5.04932	AML without MLL	M4	80
PD_183	F	11.389	AML without MLL	M1	99
PD_184	M	14.8329	AML without MLL	M1	90
PD_187	F	2.12329	AML without MLL	M4eo	90
PD_188	F	12.5836	AML without MLL	AML	17
PD_189	F	7.62466	AML without MLL	M6	50
PD_190	M	5.88219	AML without MLL	M1	83
PD_193	F	5.15616	AML without MLL	AML	60
PD_194	F	11.126	AML without MLL	AML	75
PD_195	F	0.454795	AML without MLL	M0	55
PD_196	F	11.0384	AML without MLL	M4eo	44
PD_199	M	12.4027	AML without MLL	AML	50
PD_201	F	10.8521	AML without MLL	AML	92
PD_202	M	10.337	AML without MLL	AML	93
PD_203	M	13.4575	AML without MLL	AML	46
PD_205	M	4.70685	AML without MLL	AML	64
PD_208	F	2.49863	AML without MLL	M3	80
PD_209	M	6.85205	AML without MLL	M3	78
PD_210	M	8.36438	AML without MLL	AML	80
PD_212	F	0.484932	AML without MLL	AML	33
PD_215	M	10.7041	AML without MLL	AML	80
PD_216	M	5.5726	AML without MLL	AML	80
PD_220	F	8.07671	AML without MLL	AML	52
PD_223	F	11.7836	AML without MLL	AML	89
PD_224	M	8.60822	AML without MLL	AML	90
PD_m23	M	0.632877	ALL with MLL	MLL_AF4	90
PD_m52	F	4.74521	ALL with MLL	MLL_AF4	80
PD_m55	F	0.69863	ALL with MLL	MLL	95
PD_m60	F	0.0986301	ALL with MLL	MLL_AF4	95
PD_m61	M	14.5397	ALL with MLL	MLL_AF4	96
PD_m62	M	0.408219	ALL with MLL	MLL_AF4	96
PD_m63	M	0.312329	ALL with MLL	MLL_AF4	90
PD_m67	F	0.191781	ALL with MLL	MLL_AF4	75
PD_m72	F	0.276712	ALL with MLL	MLL_AF4	86
PD_m76	M	0.224658	ALL with MLL	MLL_AF4	83
PD_m78	M	0.649315	ALL with MLL	11q23	91
PD_m81	F	0.506849	ALL with MLL	MLL_AF4	94
PD_m82	M	0.139726	ALL with MLL	MLL_AF4	83
PD_m85	M	0.19726	ALL with MLL	MLL_AF4	98
PD_m86	F	2.3863	ALL with MLL	11q23	90
PD_m89	F	8.29041	ALL with MLL	MLL_AF4	94
PD_m83	F	11.8849	AML with MLL	11q23	93
PD_m84	F	0.252055	AML with MLL	MLL	45
PD_m87	F	0.70411	AML with MLL	11q23	72
PD_m91	M	13.6055	AML with MLL	MLL_AF9	90
PD_m92	F	0.671233	AML with MLL	MLL_AF9	75
PD_m93	F	0.161644	AML with MLL	MLL_AF4	72
PD_m94	F	1.14247	AML with MLL	MLL_AF9	77
PD_m96	M	0.309589	AML with MLL	MLL_AF10	62
