# Supplementary material for: MLL rearrangements in pediatric acute lymphoblastic and myeloblastic leukemias: MLL specific and lineage specific signatures
Source: BMC Med Genomics. 2009 Jun 23;2:36. doi: 10.1186/1755-8794-2-36 (PMC2709660; doi:10.1186/1755-8794-2-36)
Supplement: Additional file 2 — SAM and PAM results. SAM results for MLL translocation-specific (379 probes) and phenotype-specific (622 probes) signatures. In addition, PAM results (15 probes) are listed in a separated column. Probe set number and gene symbol have been provided for each analysis. [file 1755-8794-2-36-S2.xls]

## Sheet: Supervised analyses
MLL translocation-related probes		Phenotype-related probes			PAM probes
SAM_379_probes	Gene Symbol	SAM_622_probes	Gene Symbol		PAM_15_probes	Gene Symbol
227798_at	SMAD1	227646_at	EBF1		239296_at	ZEB2
210993_s_at	SMAD1	39318_at	TCL1A		229067_at	SRGAP2P1
202519_at	MLXIP	209995_s_at	TCL1A		232591_s_at	TMEM30A
239037_at	GNAS	205267_at	POU2AF1		205996_s_at	AK2
227923_at	SHANK3	1566363_at	DNTT		204427_s_at	TMED2
243618_s_at	ZNF827	210487_at	DNTT		210148_at	HIPK3
1553185_at	RASEF	229487_at	EBF1		1555830_s_at	FAM62B
1553186_x_at	RASEF	207655_s_at	BLNK		204069_at	MEIS1
226176_s_at	USP42	220068_at	VPREB3		1559477_s_at	MEIS1
233813_at	PPP1R16B	233261_at	EBF1		39318_at	TCL1A
232529_at	SP3	221969_at	PAX5		227646_at	EBF1
232865_at	AFF4	232204_at	EBF1		221969_at	PAX5
227435_at	KIAA2018	206398_s_at	CD19		215925_s_at	CD72
201416_at	SOX4	214761_at	ZNF423		239214_at	LOC100130458
239516_at	LYPLAL1	221349_at	VPREB1		207030_s_at	CSRP2
226764_at	ZNF827	206001_at	NPY
225332_at	KRTAP4-7	212012_at	PXDN
240108_at	UBR4	212827_at	IGHM
212520_s_at	SMARCA4	244876_at	EBF1
226877_at	RPL32P3	209374_s_at	IGHM
230885_at	SPG7	221558_s_at	LEF1
212079_s_at	MLL	230983_at	FAM129C
223746_at	STK4	1555779_a_at	CD79A
202332_at	CSNK1E	206591_at	RAG1
202933_s_at	YES1	205049_s_at	CD79A
212764_at	NA	1556543_at	ZCCHC7
221773_at	ELK3	206255_at	BLK
228711_at	ZNF37A	226496_at	ZCCHC7
221899_at	N4BP2L2	1563209_a_at	MACROD2
229002_at	FAM69B	203372_s_at	SOCS2
226250_at	NA	244280_at	MAGED4B
236229_at	LOC730051	235278_at	MACROD2
218312_s_at	ZSCAN18	229114_at	NA
206059_at	ZNF91	203373_at	SOCS2
204669_s_at	RNF24	205297_s_at	CD79B
219837_s_at	CYTL1	209101_at	CTGF
228556_at	YTHDC1	243362_s_at	LOC641518
1558369_at	MPHOSPH9	220359_s_at	ARPP-21
208664_s_at	TTC3	215925_s_at	CD72
212956_at	TBC1D9	207030_s_at	CSRP2
219765_at	ZNF329	227766_at	LIG4
227134_at	SYTL1	208650_s_at	CD24
238736_at	REV3L	204581_at	CD22
235190_at	CALM2	212599_at	AUTS2
226991_at	NFATC2	241505_at	NA
231963_at	NA	219667_s_at	BANK1
203147_s_at	TRIM14	208302_at	HMHB1
203069_at	SV2A	239214_at	NA
232030_at	KIAA1632	220448_at	KCNK12
225935_at	CUX1	266_s_at	CD24
227152_at	C12orf35	208370_s_at	RCAN1
224673_at	LENG8	32541_at	PPP3CC
218486_at	KLF11	226632_at	CYGB
213298_at	NFIC	203556_at	ZHX2
220546_at	NA	207000_s_at	PPP3CC
241926_s_at	ERG	203354_s_at	PSD3
204937_s_at	ZNF274	204698_at	ISG20
224321_at	TMEFF2	202551_s_at	CRIM1
223199_at	MKNK2	1556599_s_at	ARPP-21
239930_at	GALNT2	1558662_s_at	BANK1
219004_s_at	C21orf45	226878_at	HLA-DOA
201015_s_at	JUP	208651_x_at	CD24
226869_at	MEGF6	210948_s_at	LEF1
208663_s_at	TTC3	231935_at	ARPP-21
204805_s_at	H1FX	216379_x_at	CD24
228155_at	C10orf58	38521_at	CD22
242028_at	NA	203796_s_at	BCL7A
239740_at	ETV6	226002_at	GAB1
236114_at	RUNX1	33304_at	ISG20
200951_s_at	CCND2	209771_x_at	CD24
231940_at	ZNF529	202552_s_at	CRIM1
213541_s_at	ERG	201540_at	FHL1
1563473_at	PPP1R16B	213618_at	CENTD1
232693_s_at	ZNF395	239278_at	NA
201549_x_at	JARID1B	225998_at	GAB1
218825_at	EGFL7	222915_s_at	BANK1
235094_at	TPM4	223565_at	MGC29506
1554628_at	ZNF57	209574_s_at	C18orf1
223714_at	ZNF256	232431_at	NR3C1
204334_at	KLF7	1557030_at	GAB1
221191_at	STAG3L1	226218_at	IL7R
1558173_a_at	LUZP1	221286_s_at	MGC29506
201669_s_at	MARCKS	229513_at	STRBP
213908_at	WHDC1L1	204215_at	C7orf23
1555846_a_at	NA	239328_at	RCSD1
208056_s_at	CBFA2T3	219753_at	STAG3
206707_x_at	C6orf32	203795_s_at	BCL7A
211202_s_at	JARID1B	228698_at	PINX1
225897_at	MARCKS	201677_at	C3orf37
209398_at	HIST1H1C	224759_s_at	C12orf23
228263_at	GRASP	213674_x_at	IGHG1
231406_at	POLR2J2	242551_at	C18orf1
243109_at	MCTP2	201792_at	AEBP1
1559477_s_at	MEIS1	1553369_at	FAM129C
219463_at	C20orf103	242672_at	RFTN1
1555691_a_at	KLRK1	225019_at	CAMK2D
228834_at	TOB1	222891_s_at	BCL11A
220132_s_at	CLEC2D	225619_at	SLAIN1
218659_at	ASXL2	222150_s_at	tcag7.1314
230466_s_at	NA	209153_s_at	TCF3
230233_at	NA	216321_s_at	NR3C1
233500_x_at	CLEC2D	229790_at	TERF2
230621_at	IAH1	236099_at	NA
236223_s_at	RIT1	1559315_s_at	LOC144481
205996_s_at	AK2	221773_at	ELK3
210338_s_at	HSPA8	213142_x_at	tcag7.1314
227432_s_at	INSR	227432_s_at	INSR
204427_s_at	TMED2	225655_at	UHRF1
204560_at	FKBP5	226485_at	NA
205844_at	VNN1	212956_at	TBC1D9
1558080_s_at	LOC144871	217979_at	TSPAN13
214895_s_at	ADAM10	219563_at	C14orf139
200008_s_at	GDI2	219498_s_at	BCL11A
229067_at	SRGAP2P1	223732_at	SLC23A1
203836_s_at	MAP3K5	216620_s_at	ARHGEF10
229841_at	NA	201866_s_at	NR3C1
235744_at	PPTC7	211126_s_at	CSRP2
236191_at	CD38	236198_at	NA
229905_at	NA	1566428_at	PAX5
229713_at	NA	238587_at	UBASH3B
230352_at	PRPS2	211671_s_at	NR3C1
34031_i_at	KRIT1	219497_s_at	BCL11A
222487_s_at	RPS27L	204083_s_at	TPM2
211672_s_at	ARPC4	228976_at	ICOSLG
236224_at	RIT1	1563392_at	ERG
216609_at	TXN	1559078_at	BCL11A
231576_at	ETNK1	201678_s_at	C3orf37
221676_s_at	CORO1C	217422_s_at	CD22
1555830_s_at	FAM62B	207996_s_at	C18orf1
203300_x_at	AP1S2	228359_at	UBASH3B
211922_s_at	CAT	227407_at	TAPT1
213566_at	RNASE6	231944_at	ERO1LB
224856_at	FKBP5	227551_at	FAM108B1
228487_s_at	RREB1	201865_x_at	NR3C1
217294_s_at	ENO1	210450_at	LOC90925
228030_at	RBM6	1556598_at	ARPP-21
204808_s_at	TMEM5	226101_at	PRKCE
239296_at	ZEB2	209282_at	PRKD2
228365_at	CPNE8	209170_s_at	GPM6B
201742_x_at	SFRS1	220285_at	FAM108B1
223098_s_at	LONP2	218589_at	P2RY5
222620_s_at	DNAJC1	209152_s_at	TCF3
211450_s_at	MSH6	241926_s_at	ERG
227621_at	WTAP	205798_at	IL7R
234987_at	C20orf118	244592_at	FLI1
239131_at	ADNP	208623_s_at	EZR
222621_at	DNAJC1	234032_at	ZCCHC7
205884_at	ITGA4	1563473_at	PPP1R16B
203760_s_at	SLA	1561737_at	NA
228855_at	NUDT7	239742_at	TULP4
1555226_s_at	C1orf43	1559221_at	NA
203767_s_at	STS	231793_s_at	CAMK2D
211825_s_at	EWSR1	208965_s_at	IFI16
200897_s_at	PALLD	230405_at	LOC441108
235964_x_at	C20orf118	1566362_at	DNTT
1552691_at	ARL11	213541_s_at	ERG
1552516_a_at	HIPK1	229002_at	FAM69B
235529_x_at	C20orf118	224910_at	CARHSP1
1552978_a_at	SCAMP1	210776_x_at	TCF3
230795_at	NA	226735_at	TAPT1
202069_s_at	IDH3A	224609_at	SLC44A2
225019_at	CAMK2D	238462_at	UBASH3B
224046_s_at	PDE7A	1561690_at	SSBP2
208097_s_at	TXNDC1	228555_at	CAMK2D
232392_at	SFRS3	233138_at	C18orf1
205401_at	AGPS	215117_at	RAG2
204896_s_at	PTGER4	38269_at	PRKD2
243495_s_at	NA	226244_at	CLEC14A
244267_at	NA	213811_x_at	TCF3
228123_s_at	ABHD12	213016_at	NA
210154_at	ME2	221011_s_at	LBH
1564494_s_at	P4HB	209167_at	GPM6B
1565717_s_at	FUS	242572_at	GAB1
1565868_at	CD44	204759_at	RCBTB2
228498_at	NA	242028_at	NA
201551_s_at	LAMP1	202786_at	STK39
233878_s_at	XRN2	226100_at	MLL5
218036_x_at	NMD3	1564310_a_at	PARP15
222532_at	SRPRB	212646_at	RFTN1
211098_x_at	TMCO1	204286_s_at	PMAIP1
227897_at	RAP2B	208966_x_at	IFI16
200900_s_at	M6PR	206059_at	ZNF91
230413_s_at	AP1S2	205463_s_at	PDGFA
231274_s_at	SLC25A37	220588_at	BCAS4
210786_s_at	FLI1	206332_s_at	IFI16
224989_at	NA	225784_s_at	KIAA1166
1552690_a_at	CACNA2D4	213256_at	39510
209754_s_at	TMPO	239393_at	PAN3
210916_s_at	CD44	230015_at	PRCD
206067_s_at	WT1	208657_s_at	39700
205885_s_at	ITGA4	243521_at	NA
227514_at	LOC162073	201161_s_at	CSDA
228251_at	UBXD1	1553145_at	FLJ39653
1555812_a_at	ARHGDIB	230332_at	ZCCHC7
211367_s_at	CASP1	225240_s_at	MSI2
1558111_at	MBNL1	223246_s_at	STRBP
1557905_s_at	CD44	228333_at	NA
202902_s_at	CTSS	202911_at	MSH6
1555372_at	BCL2L11	204951_at	RHOH
209006_s_at	C1orf63	204285_s_at	PMAIP1
242379_at	LONRF1	208328_s_at	MEF2A
203186_s_at	S100A4	204604_at	PFTK1
1556658_a_at	MBNL1	225763_at	RCSD1
200890_s_at	SSR1	239571_at	MEF2A
202593_s_at	GDE1	223397_s_at	NIP7
217356_s_at	PGK1	226545_at	CD109
206761_at	CD96	220012_at	ERO1LB
200769_s_at	MAT2A	201485_s_at	RCN2
238610_s_at	HNRPM	210829_s_at	SSBP2
232591_s_at	TMEM30A	230795_at	NA
207782_s_at	PSEN1	227405_s_at	FZD8
216109_at	MED13L	203206_at	FAM53B
236778_at	ATRX	238071_at	LCN10
1568619_s_at	LOC162073	229830_at	NA
229074_at	NA	203787_at	SSBP2
218501_at	ARHGEF3	1564276_at	LOC441108
231370_at	PPM1A	209582_s_at	CD200
202444_s_at	ERLIN1	235061_at	PPM1K
219607_s_at	MS4A4A	209679_s_at	LOC57228
244669_at	SNHG5	1568795_at	NA
200604_s_at	PRKAR1A	229202_at	NA
208310_s_at	FSTL1	242665_at	FMNL2
231747_at	CYSLTR1	201669_s_at	MARCKS
216064_s_at	AGA	227408_s_at	SNX25
210148_at	HIPK3	212906_at	GRAMD1B
202878_s_at	CD93	226134_s_at	NA
220494_s_at	NA	242110_at	ARHGAP5
224407_s_at	RP6-213H19.1	211450_s_at	MSH6
1554508_at	PIK3AP1	243365_s_at	AUTS2
210667_s_at	C21orf33	206147_x_at	SCML2
1555419_a_at	ASAH1	201015_s_at	JUP
1555120_at	CD96	244261_at	IL28RA
226432_at	ETNK1	243363_at	LOC641518
1555167_s_at	NAMPT	203386_at	TBC1D4
208953_at	LARP5	219031_s_at	NIP7
208885_at	LCP1	224994_at	CAMK2D
242523_at	NA	243010_at	MSI2
228353_x_at	UBASH3B	238798_at	TAPT1
217388_s_at	KYNU	212535_at	MEF2A
205770_at	GSR	222116_s_at	TBC1D16
214359_s_at	HSP90AB1	232539_at	NA
236356_at	NDUFS1	220137_at	FLJ20674
238611_at	HNRPM	209169_at	GPM6B
204620_s_at	VCAN	236149_at	THOC3
217523_at	CD44	204462_s_at	SLC16A2
238909_at	S100A10	237594_at	MSI2
202877_s_at	CD93	204165_at	WASF1
222559_s_at	P15RS	223245_at	STRBP
209734_at	NCKAP1L	203999_at	SYT1
1553117_a_at	STK38	225237_s_at	MSI2
243739_at	RANBP9	225569_at	EIF2C2
221208_s_at	C11orf61	210852_s_at	AASS
212174_at	AK2	228353_x_at	UBASH3B
212595_s_at	DAZAP2	233500_x_at	CLEC2D
205552_s_at	OAS1	240572_s_at	LOC374443
212335_at	GNS	226043_at	GPSM1
221428_s_at	TBL1XR1	211626_x_at	ERG
205859_at	LY86	229062_at	ARL9
209750_at	NR1D2	1555562_a_at	ZCCHC7
211368_s_at	CASP1	212589_at	RRAS2
205842_s_at	JAK2	215152_at	MYB
226789_at	LOC647121	228029_at	ZNF721
209628_at	NXT2	209670_at	TRAC
1554627_a_at	ASCC1	230894_s_at	NA
211986_at	AHNAK	214537_at	HIST1H1D
204493_at	BID	209815_at	PTCH1
1564776_at	LENG10	225897_at	MARCKS
212175_s_at	AK2	206707_x_at	C6orf32
208703_s_at	APLP2	202481_at	DHRS3
204502_at	SAMHD1	204446_s_at	ALOX5
224516_s_at	CXXC5	1569614_s_at	LCN8
229193_at	CROP	204011_at	SPRY2
208967_s_at	AK2	214463_x_at	HIST1H4K
202654_x_at	39514	202178_at	PRKCZ
201490_s_at	PPIF	216044_x_at	FAM69A
207419_s_at	RAC2	207134_x_at	TPSB2
1555736_a_at	AGTRAP	205382_s_at	CFD
222386_s_at	COPZ1	210084_x_at	TPSAB1
207180_s_at	HTATIP2	224918_x_at	MGST1
235851_s_at	GNAS	231736_x_at	MGST1
228083_at	CACNA2D4	225782_at	MSRB3
224582_s_at	NA	230263_s_at	DOCK5
218404_at	SNX10	221766_s_at	FAM46A
202129_s_at	RIOK3	201242_s_at	ATP1B1
208018_s_at	HCK	224973_at	FAM46A
209288_s_at	CDC42EP3	206715_at	TFEC
201309_x_at	C5orf13	204214_s_at	RAB32
211366_x_at	CASP1	225647_s_at	CTSC
208453_s_at	XPNPEP1	233177_s_at	PNKD
214835_s_at	SUCLG2	205051_s_at	KIT
200628_s_at	WARS	201243_s_at	ATP1B1
1552665_at	MGC14425	206120_at	CD33
1555106_a_at	CTDSPL2	201360_at	CST3
222503_s_at	WDR41	209318_x_at	PLAGL1
203819_s_at	IGF2BP3	219191_s_at	BIN2
220202_s_at	RC3H2	207002_s_at	PLAGL1
201850_at	CAPG	203799_at	CD302
1554747_a_at	39693	217388_s_at	KYNU
224311_s_at	CAB39	225799_at	LOC541471
227776_at	NA	223120_at	FUCA2
210978_s_at	TAGLN2	225646_at	CTSC
1569830_at	PTPRC	204122_at	TYROBP
228520_s_at	APLP2	241742_at	PRAM1
1566342_at	SOD2	204971_at	CSTA
225204_at	PPTC7	207943_x_at	PLAGL1
200778_s_at	39693	205899_at	CCNA1
211067_s_at	GAS7	201487_at	CTSC
209970_x_at	CASP1	202862_at	FAH
213274_s_at	CTSB	1554899_s_at	FCER1G
230207_s_at	DOCK5	204072_s_at	FRY
219079_at	CYB5R4	225032_at	FNDC3B
207968_s_at	MEF2C	204232_at	FCER1G
1562194_at	ZEB2	202990_at	PYGL
230000_at	RNF213	204039_at	CEBPA
205425_at	HIP1	200661_at	CTSA
213915_at	NKG7	218618_s_at	FNDC3B
205798_at	IL7R	1555745_a_at	LYZ
212459_x_at	SUCLG2	200660_at	S100A11
209536_s_at	EHD4	238513_at	PRRG4
223032_x_at	PRELID1	214575_s_at	AZU1
218217_at	SCPEP1	1552398_a_at	CLEC12A
203769_s_at	STS	224916_at	TMEM173
210872_x_at	GAS7	223502_s_at	TNFSF13B
1557910_at	HSP90AB1	206111_at	RNASE2
201044_x_at	DUSP1	211026_s_at	MGLL
210754_s_at	LYN	219938_s_at	PSTPIP2
222458_s_at	C1orf108	223501_at	NA
230206_at	DOCK5	219229_at	SLCO3A1
201835_s_at	PRKAB1	206380_s_at	CFP
237062_at	RNF10	218404_at	SNX10
202453_s_at	GTF2H1	224583_at	COTL1
208130_s_at	TBXAS1	205997_at	ADAM28
215772_x_at	SUCLG2	224929_at	TMEM173
225604_s_at	C9orf19	202788_at	MAPKAPK3
225127_at	TMEM181	219457_s_at	RIN3
57540_at	BRE	214511_x_at	FCGR1B
1555730_a_at	CFL1	204049_s_at	PHACTR2
209535_s_at	NA	204852_s_at	PTPN7
203132_at	RB1	212688_at	PIK3CB
203561_at	FCGR2A	206067_s_at	WT1
225785_at	REEP3	206761_at	CD96
208875_s_at	PAK2	201666_at	TIMP1
1564053_a_at	YTHDF3	209879_at	SELPLG
220199_s_at	C1orf80	206643_at	HAL
244546_at	CYCS	222692_s_at	FNDC3B
230264_s_at	AP1S2	217967_s_at	FAM129A
200782_at	ANXA5	203126_at	IMPA2
242776_at	ZCCHC6	203041_s_at	LAMP2
220038_at	SGK3	1554892_a_at	MS4A3
208908_s_at	CAST	243124_at	LOC730092
1553678_a_at	ITGB1	202075_s_at	PLTP
216591_s_at	SDHC	210254_at	MS4A3
233510_s_at	PARVG	203973_s_at	CEBPD
201444_s_at	ATP6AP2	208703_s_at	APLP2
207467_x_at	CAST	227001_at	NPAL2
1555814_a_at	RHOA	219013_at	GALNT11
219015_s_at	ALG13	200974_at	ACTA2
218013_x_at	DCTN4	221731_x_at	VCAN
200742_s_at	TPP1	208130_s_at	TBXAS1
213241_at	PLXNC1	203042_at	LAMP2
225805_at	HNRNPU	227947_at	PHACTR2
243857_at	MORF4L2	229865_at	FNDC3B
1552264_a_at	MAPK1	1559067_a_at	NA
214511_x_at	FCGR1B	224996_at	RLBP1L1
242617_at	TMED8	208540_x_at	LOC729659
223978_s_at	CRLS1	221059_s_at	CHST6
242714_at	NA	228532_at	C1orf162
1557411_s_at	SLC25A43	204620_s_at	VCAN
229629_at	NA	206851_at	RNASE3
218542_at	CEP55	216950_s_at	FCGR1A
221218_s_at	TPK1	227265_at	FGL2
218196_at	OSTM1	200808_s_at	ZYX
1552703_s_at	COP1	227889_at	LPCAT2
224996_at	RLBP1L1	204048_s_at	PHACTR2
1554600_s_at	LMNA	223343_at	MS4A7
214531_s_at	SNX1	208702_x_at	APLP2
228654_at	SPIN4	219696_at	C1orf218
235198_at	OSTM1	203591_s_at	CSF3R
227405_s_at	FZD8	220023_at	APOB48R
		1556346_at	COTL1
		220330_s_at	SAMSN1
		230391_at	NA
		226264_at	SUSD1
		58780_s_at	FLJ10357
		224374_s_at	EMILIN2
		201952_at	ALCAM
		226438_at	MTBP
		1555419_a_at	ASAH1
		223044_at	SLC40A1
		204222_s_at	GLIPR1
		215706_x_at	ZYX
		230206_at	DOCK5
		211404_s_at	APLP2
		213737_x_at	GOLGA8G
		217966_s_at	FAM129A
		223469_at	PGPEP1
		212335_at	GNS
		1554676_at	SRGN
		218109_s_at	MFSD1
		219452_at	DPEP2
		210980_s_at	ASAH1
		201482_at	QSOX1
		1555638_a_at	SAMSN1
		214875_x_at	APLP2
		209906_at	C3AR1
		201858_s_at	SRGN
		208248_x_at	APLP2
		219505_at	CECR1
		1555120_at	CD96
		202444_s_at	ERLIN1
		217865_at	RNF130
		202441_at	ERLIN1
		205418_at	FES
		213702_x_at	ASAH1
		206060_s_at	PTPN22
		1553043_a_at	CD300LF
		208704_x_at	APLP2
		217889_s_at	CYBRD1
		225351_at	FAM45A
		213733_at	MYO1F
		203471_s_at	PLEK
		201576_s_at	GLB1
		227046_at	SLC39A11
		230207_s_at	DOCK5
		200742_s_at	TPP1
		225579_at	PQLC3
		214085_x_at	GLIPR1
		202975_s_at	RHOBTB3
		239135_at	FLJ11151
		241353_s_at	FAM131B
		201118_at	PGD
		239412_at	IRF5
		227647_at	KCNE3
		211924_s_at	PLAUR
		212334_at	GNS
		217763_s_at	RAB31
		204647_at	HOMER3
		1555037_a_at	IDH1
		218017_s_at	HGSNAT
		210845_s_at	PLAUR
		1553297_a_at	CSF3R
		209043_at	PAPSS1
		204401_at	KCNN4
		210512_s_at	VEGFA
		235384_at	NUDT19
		206877_at	MXD1
		1564494_s_at	P4HB
		208438_s_at	FGR
		203561_at	FCGR2A
		221804_s_at	FAM45A
		210314_x_at	TNFSF13
		205715_at	BST1
		1564164_at	C1orf218
		201940_at	CPD
		229429_x_at	LOC728855
		235670_at	STX11
		223344_s_at	MS4A7
		243824_at	LOC728649
		217995_at	SQRDL
		217764_s_at	RAB31
		220560_at	C11orf21
		222686_s_at	FLJ11151
		204221_x_at	GLIPR1
		216041_x_at	GRN
		203470_s_at	PLEK
		205270_s_at	LCP2
		200678_x_at	GRN
		201951_at	ALCAM
		205518_s_at	CMAH
		225604_s_at	C9orf19
		235900_at	SPNS3
		205896_at	SLC22A4
		210609_s_at	TP53I3
		201384_s_at	NBR1
		225386_s_at	HNRPLL
		227853_at	NA
		217762_s_at	RAB31
		222001_x_at	LOC728855
		205269_at	LCP2
		226136_at	GLIPR1
		201193_at	IDH1
		202803_s_at	ITGB2
		211284_s_at	GRN
		205786_s_at	ITGAM
		225001_at	RAB3D
		212737_at	GM2A
		212820_at	DMXL2
		1555349_a_at	ITGB2
		204949_at	ICAM3
		220122_at	MCTP1
		200621_at	CSRP1
		219694_at	FAM105A
		222294_s_at	RAB27A
		213589_s_at	B3GNTL1
		202625_at	LYN
		234987_at	C20orf118
		201941_at	CPD
		242714_at	NA
		204081_at	NRGN
		228520_s_at	APLP2
		244598_at	LOC133874
		217728_at	S100A6
		203557_s_at	PCBD1
		201200_at	CREG1
		210754_s_at	LYN
		200663_at	CD63
		226671_at	LAMP2
		224356_x_at	MS4A6A
		239598_s_at	LPCAT2
		223280_x_at	MS4A6A
		219594_at	NINJ2
		202856_s_at	SLC16A3
		203104_at	CSF1R
		230741_at	NA
		1566557_at	FLJ90757
		204669_s_at	RNF24
		200656_s_at	P4HB
		218909_at	RPS6KC1
		212501_at	CEBPB
		202626_s_at	LYN
		210951_x_at	RAB27A
		209135_at	ASPH
		235766_x_at	RAB27A
		213116_at	NEK3
		1555736_a_at	AGTRAP
		209514_s_at	RAB27A
		217977_at	SEPX1
		35820_at	GM2A
		209500_x_at	TNFSF13
		217294_s_at	ENO1
		210978_s_at	TAGLN2
		200832_s_at	SCD
		203232_s_at	ATXN1
		202820_at	AHR
		216268_s_at	JAG1
		202295_s_at	CTSH
		210006_at	ABHD14A
		205988_at	CD84
		209515_s_at	RAB27A
		1552386_at	C5orf29
		242216_at	DNAJC1
		226872_at	RFX2
		203234_at	UPP1
		208675_s_at	DDOST
		202902_s_at	CTSS
		205945_at	IL6R
		204563_at	SELL
		209933_s_at	CD300A
		209099_x_at	JAG1
		210706_s_at	RNF24
		224516_s_at	CXXC5
		225883_at	ATG16L2
		212174_at	AK2
		221218_s_at	TPK1
		228754_at	SLC6A6
		230550_at	MS4A6A
		200900_s_at	M6PR
		226850_at	SUMF1
		223922_x_at	MS4A6A
		1552807_a_at	SIGLEC10
		227266_s_at	FYB
		201537_s_at	DUSP3
		212256_at	GALNT10
		200629_at	WARS
		238025_at	MLKL
		240165_at	NA
		217118_s_at	C22orf9
		231982_at	LOC284422
		211368_s_at	CASP1
		203411_s_at	LMNA
		225447_at	GPD2
		225373_at	C10orf54
		1554240_a_at	ITGAL
		205627_at	CDA
		235798_at	RP11-679B17.1
		211192_s_at	CD84
		202382_s_at	GNPDA1
		209901_x_at	AIF1
		202901_x_at	CTSS
		221752_at	SSH1
		233955_x_at	CXXC5
		236918_s_at	LRRC34
		211474_s_at	SERPINB6
		202878_s_at	CD93
		235964_x_at	C20orf118
		229629_at	NA
		208636_at	ACTN1
		204332_s_at	AGA
		227698_s_at	RAB40C
		201536_at	DUSP3
		217800_s_at	NDFIP1
		207419_s_at	RAC2
		228766_at	CD36
		221485_at	B4GALT5
		227799_at	MYO1G
		204143_s_at	ENOSF1
		208637_x_at	ACTN1
		211795_s_at	FYB
		208949_s_at	LGALS3
		1559835_at	LOC728649
		1554600_s_at	LMNA
		213095_x_at	AIF1
		235529_x_at	C20orf118
		227135_at	ASAHL
		43511_s_at	NA
		226841_at	MPEG1
		205640_at	ALDH3B1
		205996_s_at	AK2
		218145_at	TRIB3
		209555_s_at	CD36
		201605_x_at	CNN2
		218983_at	C1RL
		204157_s_at	KIAA0999
		238063_at	TMEM154
		201425_at	ALDH2
		244352_at	NA
		215051_x_at	AIF1
		227624_at	TET2
		226818_at	MPEG1
		202897_at	SIRPA
		204924_at	TLR2
		40016_g_at	MAST4
