# Supplementary material for: MLL rearrangements in pediatric acute lymphoblastic and myeloblastic leukemias: MLL specific and lineage specific signatures
Source: BMC Med Genomics. 2009 Jun 23;2:36. doi: 10.1186/1755-8794-2-36 (PMC2709660; doi:10.1186/1755-8794-2-36)
Supplement: Additional file 4 — Gene Ontology results. Gene ontology results for phenotype-specific (379 probes) and MLL translocation-specific (622 probes) signatures using DAVID web-based tool. Biological processes are ordered by FDR relevance; highlighted rows depict GO terms with FDR <10%. [file 1755-8794-2-36-S4.xls]

## Sheet: MLLspecific_379probes
Category	Term	Count	%	PValue	Genes	List Total	Pop Hits	Pop Total	Fold Enrichment	Bonferroni	Benjamini	FDR
GOTERM_BP_ALL	GO:0032502~developmental process	87	0.2613	5.96064e-07	1552264_a_at, 204896_s_at, 204620_s_at, 210148_at, 201416_at, 1566342_at, 1555372_at, 205884_at, 205885_s_at, 232529_at, 207782_s_at, 203147_s_at, 201850_at, 220038_at, 203767_s_at, 203769_s_at, 230352_at, 212520_s_at, 210754_s_at, 225019_at, 213541_s_at, 241926_s_at, 1555691_a_at, 1552703_s_at, 227405_s_at, 236114_at, 1552703_s_at, 211366_x_at, 211368_s_at, 211367_s_at, 209970_x_at, 243857_at, 1…	249	3262	15360	1.64523	0.00312682	0.00312682	1.14026e-05
GOTERM_BP_ALL	GO:0050794~regulation of cellular process	106	0.3183	3.03147e-06	200628_s_at, 1566342_at, 232529_at, 218486_at, 223199_at, 243495_s_at, 218312_s_at, 213541_s_at, 241926_s_at, 232693_s_at, 218501_at, 1555691_a_at, 244267_at, 236114_at, 243857_at, 1555812_a_at, 1555730_a_at, 207968_s_at, 210993_s_at, 227798_at, 201444_s_at, 202453_s_at, 244546_at, 1554628_at, 200890_s_at, 242028_at, 217294_s_at, 200782_at, 214895_s_at, 228498_at, 203836_s_at, 242714_at, 205798_a…	249	4422	15360	1.4787	0.0158012	0.00793205	5.79899e-05
GOTERM_BP_ALL	GO:0065007~biological regulation	118	0.3544	1.22283e-05	204896_s_at, 200628_s_at, 1566342_at, 232529_at, 218486_at, 223199_at, 243495_s_at, 218312_s_at, 213541_s_at, 241926_s_at, 232693_s_at, 218501_at, 231747_at, 1555691_a_at, 244267_at, 236114_at, 243857_at, 1555812_a_at, 1555730_a_at, 200008_s_at, 207968_s_at, 210993_s_at, 227798_at, 201444_s_at, 202453_s_at, 244546_at, 1554628_at, 200890_s_at, 242028_at, 200782_at, 217294_s_at, 214895_s_at, 228498…	249	5238	15360	1.38966	0.0622274	0.0211882	0.000233899
GOTERM_BP_ALL	GO:0050789~regulation of biological process	109	0.3273	1.79794e-05	204896_s_at, 200628_s_at, 1566342_at, 232529_at, 218486_at, 223199_at, 243495_s_at, 218312_s_at, 213541_s_at, 241926_s_at, 232693_s_at, 218501_at, 1555691_a_at, 244267_at, 236114_at, 243857_at, 1555812_a_at, 1555730_a_at, 207968_s_at, 210993_s_at, 227798_at, 201444_s_at, 202453_s_at, 244546_at, 1554628_at, 200890_s_at, 242028_at, 217294_s_at, 200782_at, 214895_s_at, 228498_at, 203836_s_at, 242714…	249	4759	15360	1.41287	0.0901403	0.0233395	0.000343888
GOTERM_BP_ALL	GO:0009987~cellular process	232	0.6967	2.32149e-05	204896_s_at, 201015_s_at, 213566_at, 243495_s_at, 203767_s_at, 203769_s_at, 222386_s_at, 201044_x_at, 213541_s_at, 241926_s_at, 210154_at, 1563473_at, 233813_at, 231747_at, 1555691_a_at, 227405_s_at, 208453_s_at, 205996_s_at, 212174_at, 208967_s_at, 212175_s_at, 243857_at, 1555730_a_at, 238736_at, 207968_s_at, 214531_s_at, 211450_s_at, 202453_s_at, 1554628_at, 200890_s_at, 218542_at, 242028_at, 2…	249	12970	15360	1.10342	0.114827	0.0240994	0.000444004
GOTERM_BP_ALL	GO:0042981~regulation of apoptosis	23	0.0691	6.32369e-05	236191_at, 244546_at, 1555691_a_at, 1552264_a_at, 1552703_s_at, 210148_at, 213274_s_at, 1552703_s_at, 211366_x_at, 211368_s_at, 211367_s_at, 209970_x_at, 1566342_at, 200782_at, 1555372_at, 204493_at, 207782_s_at, 228498_at, 1555730_a_at, 223746_at, 220038_at, 203836_s_at, 242714_at, 207180_s_at, 1569830_at, 205425_at, 224407_s_at, 208097_s_at,	249	538	15360	2.63717	0.282697	0.0538709	0.00120902
GOTERM_BP_ALL	GO:0043067~regulation of programmed cell death	23	0.0691	7.43273e-05	236191_at, 244546_at, 1555691_a_at, 1552264_a_at, 1552703_s_at, 210148_at, 213274_s_at, 1552703_s_at, 211366_x_at, 211368_s_at, 211367_s_at, 209970_x_at, 1566342_at, 200782_at, 1555372_at, 204493_at, 207782_s_at, 228498_at, 1555730_a_at, 223746_at, 220038_at, 203836_s_at, 242714_at, 207180_s_at, 1569830_at, 205425_at, 224407_s_at, 208097_s_at,	249	544	15360	2.60808	0.323302	0.0542623	0.00142091
GOTERM_BP_ALL	GO:0006915~apoptosis	28	0.0841	0.000170319	244546_at, 1552264_a_at, 210148_at, 200782_at, 1566342_at, 205859_at, 1555372_at, 207782_s_at, 228498_at, 220038_at, 203836_s_at, 242714_at, 208875_s_at, 207180_s_at, 1569830_at, 236356_at, 208097_s_at, 236191_at, 1555691_a_at, 1552703_s_at, 213274_s_at, 1552703_s_at, 211366_x_at, 211368_s_at, 211367_s_at, 209970_x_at, 205842_s_at, 204493_at, 1555730_a_at, 223746_at, 229193_at, 205425_at, 224407_…	249	784	15360	2.2031	0.591364	0.105836	0.00325315
GOTERM_BP_ALL	GO:0012501~programmed cell death	28	0.0841	0.000198221	244546_at, 1552264_a_at, 210148_at, 200782_at, 1566342_at, 205859_at, 1555372_at, 207782_s_at, 228498_at, 220038_at, 203836_s_at, 242714_at, 208875_s_at, 207180_s_at, 1569830_at, 236356_at, 208097_s_at, 236191_at, 1555691_a_at, 1552703_s_at, 213274_s_at, 1552703_s_at, 211366_x_at, 211368_s_at, 211367_s_at, 209970_x_at, 205842_s_at, 204493_at, 1555730_a_at, 223746_at, 229193_at, 205425_at, 224407_…	249	791	15360	2.1836	0.647094	0.109283	0.00378513
GOTERM_BP_ALL	GO:0008219~cell death	28	0.0841	0.000454645	244546_at, 1552264_a_at, 210148_at, 200782_at, 1566342_at, 205859_at, 1555372_at, 207782_s_at, 228498_at, 220038_at, 203836_s_at, 242714_at, 208875_s_at, 207180_s_at, 1569830_at, 236356_at, 208097_s_at, 236191_at, 1555691_a_at, 1552703_s_at, 213274_s_at, 1552703_s_at, 211366_x_at, 211368_s_at, 211367_s_at, 209970_x_at, 205842_s_at, 204493_at, 1555730_a_at, 223746_at, 229193_at, 205425_at, 224407_…	249	834	15360	2.07102	0.908301	0.212526	0.00866153
GOTERM_BP_ALL	GO:0016265~death	28	0.0841	0.000454645	244546_at, 1552264_a_at, 210148_at, 200782_at, 1566342_at, 205859_at, 1555372_at, 207782_s_at, 228498_at, 220038_at, 203836_s_at, 242714_at, 208875_s_at, 207180_s_at, 1569830_at, 236356_at, 208097_s_at, 236191_at, 1555691_a_at, 1552703_s_at, 213274_s_at, 1552703_s_at, 211366_x_at, 211368_s_at, 211367_s_at, 209970_x_at, 205842_s_at, 204493_at, 1555730_a_at, 223746_at, 229193_at, 205425_at, 224407_…	249	834	15360	2.07102	0.908301	0.212526	0.00866153
GOTERM_BP_ALL	GO:0007242~intracellular signaling cascade	42	0.1261	0.000518311	201444_s_at, 244546_at, 1552264_a_at, 204896_s_at, 227923_at, 1552691_at, 1566342_at, 34031_i_at, 227897_at, 207782_s_at, 203760_s_at, 223199_at, 203836_s_at, 242714_at, 235851_s_at, 239037_at, 201044_x_at, 210754_s_at, 1553185_at, 1553186_x_at, 200604_s_at, 236223_s_at, 236224_at, 231370_at, 218501_at, 243109_at, 202933_s_at, 208018_s_at, 1552703_s_at, 211366_x_at, 211368_s_at, 211367_s_at, 2099…	249	1496	15360	1.73185	0.934383	0.203073	0.00986877
GOTERM_BP_ALL	GO:0016310~phosphorylation	28	0.0841	0.000811254	200951_s_at, 1552264_a_at, 210148_at, 214895_s_at, 207782_s_at, 220038_at, 223199_at, 203836_s_at, 242714_at, 227432_s_at, 208875_s_at, 210754_s_at, 213541_s_at, 241926_s_at, 225019_at, 1552516_a_at, 200604_s_at, 236356_at, 229713_at, 212079_s_at, 202933_s_at, 201549_x_at, 211202_s_at, 208018_s_at, 205842_s_at, 217356_s_at, 202129_s_at, 223746_at, 202332_at, 224407_s_at, 1553117_a_at,	249	867	15360	1.99219	0.985935	0.27964	0.0154056
GOTERM_BP_ALL	GO:0044237~cellular metabolic process	159	0.4775	0.000956871	227621_at, 200628_s_at, 1566342_at, 232529_at, 218486_at, 213566_at, 223199_at, 243495_s_at, 218312_s_at, 203767_s_at, 203769_s_at, 238610_s_at, 238611_at, 230352_at, 201044_x_at, 213541_s_at, 241926_s_at, 202902_s_at, 232693_s_at, 210154_at, 57540_at, 1555691_a_at, 244267_at, 208453_s_at, 205996_s_at, 212174_at, 208967_s_at, 212175_s_at, 236114_at, 243857_at, 223978_s_at, 238736_at, 207968_s_at,…	249	8269	15360	1.18614	0.99346	0.301816	0.0181469
GOTERM_BP_ALL	GO:0006468~protein amino acid phosphorylation	24	0.0721	0.00107404	200951_s_at, 202933_s_at, 212079_s_at, 201549_x_at, 211202_s_at, 1552264_a_at, 208018_s_at, 210148_at, 205842_s_at, 214895_s_at, 202129_s_at, 223746_at, 220038_at, 223199_at, 203836_s_at, 242714_at, 208875_s_at, 227432_s_at, 210754_s_at, 225019_at, 213541_s_at, 241926_s_at, 1552516_a_at, 200604_s_at, 202332_at, 1553117_a_at, 224407_s_at,	249	704	15360	2.10296	0.996469	0.313674	0.0203474
GOTERM_BP_ALL	GO:0044238~primary metabolic process	159	0.4775	0.00111403	227621_at, 200628_s_at, 1566342_at, 232529_at, 218486_at, 213566_at, 230621_at, 223199_at, 243495_s_at, 218312_s_at, 203767_s_at, 203769_s_at, 238610_s_at, 238611_at, 230352_at, 201044_x_at, 222386_s_at, 213541_s_at, 241926_s_at, 202902_s_at, 232693_s_at, 210154_at, 57540_at, 244267_at, 208453_s_at, 205996_s_at, 212174_at, 208967_s_at, 212175_s_at, 236114_at, 243857_at, 243739_at, 223978_s_at, 23…	249	8291	15360	1.18299	0.997138	0.306513	0.0210973
GOTERM_BP_ALL	GO:0019222~regulation of metabolic process	69	0.2072	0.00120664	221428_s_at, 201416_at, 210148_at, 1566342_at, 232529_at, 218486_at, 207782_s_at, 201850_at, 223199_at, 243495_s_at, 218312_s_at, 212520_s_at, 210754_s_at, 213541_s_at, 241926_s_at, 232693_s_at, 206059_at, 209754_s_at, 222620_s_at, 222621_at, 209734_at, 201549_x_at, 211202_s_at, 1555691_a_at, 244267_at, 236114_at, 243857_at, 204937_s_at, 219765_at, 228711_at, 204334_at, 203132_at, 228487_s_at, 23…	249	2975	15360	1.43072	0.998242	0.311436	0.022832
GOTERM_BP_ALL	GO:0006796~phosphate metabolic process	31	0.0931	0.00134396	200951_s_at, 1552264_a_at, 210148_at, 214895_s_at, 207782_s_at, 220038_at, 223199_at, 203836_s_at, 242714_at, 227432_s_at, 208875_s_at, 201044_x_at, 210754_s_at, 225019_at, 213541_s_at, 241926_s_at, 1552516_a_at, 1569830_at, 200604_s_at, 236356_at, 231370_at, 229713_at, 202933_s_at, 212079_s_at, 201549_x_at, 211202_s_at, 208018_s_at, 205842_s_at, 217356_s_at, 202129_s_at, 223746_at, 202332_at, 22…	249	1036	15360	1.84584	0.999146	0.324668	0.0253989
GOTERM_BP_ALL	GO:0006793~phosphorus metabolic process	31	0.0931	0.00134396	200951_s_at, 1552264_a_at, 210148_at, 214895_s_at, 207782_s_at, 220038_at, 223199_at, 203836_s_at, 242714_at, 227432_s_at, 208875_s_at, 201044_x_at, 210754_s_at, 225019_at, 213541_s_at, 241926_s_at, 1552516_a_at, 1569830_at, 200604_s_at, 236356_at, 231370_at, 229713_at, 202933_s_at, 212079_s_at, 201549_x_at, 211202_s_at, 208018_s_at, 205842_s_at, 217356_s_at, 202129_s_at, 223746_at, 202332_at, 22…	249	1036	15360	1.84584	0.999146	0.324668	0.0253989
GOTERM_BP_ALL	GO:0043170~macromolecule metabolic process	140	0.4204	0.00241157	227621_at, 200628_s_at, 1566342_at, 232529_at, 218486_at, 213566_at, 223199_at, 243495_s_at, 218312_s_at, 238610_s_at, 238611_at, 201044_x_at, 222386_s_at, 213541_s_at, 241926_s_at, 202902_s_at, 232693_s_at, 210154_at, 57540_at, 244267_at, 208453_s_at, 236114_at, 243857_at, 243739_at, 238736_at, 207968_s_at, 210993_s_at, 227798_at, 201742_x_at, 202332_at, 211450_s_at, 1553117_a_at, 201444_s_at, 2…	249	7216	15360	1.1968	0.999997	0.469685	0.0451382
GOTERM_BP_ALL	GO:0048468~cell development	34	0.1021	0.00324191	244546_at, 1552264_a_at, 210148_at, 200782_at, 1566342_at, 205859_at, 1555372_at, 207782_s_at, 228498_at, 220038_at, 203836_s_at, 242714_at, 208875_s_at, 212520_s_at, 207180_s_at, 1569830_at, 236356_at, 208097_s_at, 236191_at, 232865_at, 1555691_a_at, 1552703_s_at, 213274_s_at, 236114_at, 1552703_s_at, 211366_x_at, 211368_s_at, 211367_s_at, 209970_x_at, 205842_s_at, 204493_at, 1562194_at, 239296_…	249	1245	15360	1.68462	1	0.556214	0.060228
GOTERM_BP_ALL	GO:0031323~regulation of cellular metabolic process	65	0.1952	0.00333572	221428_s_at, 201416_at, 210148_at, 1566342_at, 232529_at, 218486_at, 207782_s_at, 223199_at, 243495_s_at, 218312_s_at, 212520_s_at, 210754_s_at, 213541_s_at, 241926_s_at, 232693_s_at, 206059_at, 209754_s_at, 222620_s_at, 222621_at, 209734_at, 201549_x_at, 211202_s_at, 244267_at, 236114_at, 243857_at, 219765_at, 204937_s_at, 228711_at, 204334_at, 203132_at, 228487_s_at, 231940_at, 207968_s_at, 212…	249	2873	15360	1.39563	1	0.549754	0.0619185
GOTERM_BP_ALL	GO:0006139~nucleobase, nucleoside, nucleotide and nucleic acid metabolic process	86	0.2583	0.00335895	221428_s_at, 227621_at, 1552264_a_at, 210148_at, 201416_at, 200628_s_at, 1566342_at, 232529_at, 218486_at, 213566_at, 243495_s_at, 218312_s_at, 230352_at, 238610_s_at, 238611_at, 212520_s_at, 213541_s_at, 241926_s_at, 232693_s_at, 205552_s_at, 206059_at, 209754_s_at, 209734_at, 201549_x_at, 211202_s_at, 217388_s_at, 244267_at, 205996_s_at, 212174_at, 208967_s_at, 212175_s_at, 236114_at, 243857_at…	249	4051	15360	1.30957	1	0.536335	0.0623367
GOTERM_BP_ALL	GO:0016070~RNA metabolic process	67	0.2012	0.00449942	221428_s_at, 227621_at, 201416_at, 200628_s_at, 210148_at, 1566342_at, 232529_at, 218486_at, 213566_at, 243495_s_at, 218312_s_at, 212520_s_at, 238610_s_at, 238611_at, 213541_s_at, 241926_s_at, 232693_s_at, 206059_at, 209734_at, 201549_x_at, 211202_s_at, 244267_at, 236114_at, 243857_at, 204937_s_at, 219765_at, 228711_at, 204334_at, 203132_at, 229193_at, 228487_s_at, 231940_at, 207968_s_at, 212764_…	249	3020	15360	1.36855	1	0.627389	0.0826511
GOTERM_BP_ALL	GO:0048856~anatomical structure development	51	0.1532	0.00461113	1552264_a_at, 204896_s_at, 201416_at, 232529_at, 205884_at, 205885_s_at, 207782_s_at, 201850_at, 203767_s_at, 203769_s_at, 212520_s_at, 230352_at, 210754_s_at, 225019_at, 236114_at, 243857_at, 203132_at, 211986_at, 207968_s_at, 210993_s_at, 227798_at, 210978_s_at, 212764_at, 1557905_s_at, 217523_at, 210916_s_at, 1565868_at, 1556658_a_at, 1558111_at, 228834_at, 227923_at, 217294_s_at, 233878_s_at,…	249	2153	15360	1.46123	1	0.621416	0.0846184
GOTERM_BP_ALL	GO:0007165~signal transduction	80	0.2402	0.00479051	216609_at, 221676_s_at, 228263_at, 1552264_a_at, 204896_s_at, 201015_s_at, 1566342_at, 34031_i_at, 227897_at, 205884_at, 205885_s_at, 207782_s_at, 223199_at, 201044_x_at, 210754_s_at, 213541_s_at, 241926_s_at, 236223_s_at, 236224_at, 231370_at, 1563473_at, 233813_at, 218501_at, 243109_at, 202933_s_at, 231747_at, 1555691_a_at, 227405_s_at, 214511_x_at, 1552703_s_at, 211366_x_at, 211368_s_at, 21136…	249	3758	15360	1.31318	1	0.62106	0.0877689
GOTERM_BP_ALL	GO:0043283~biopolymer metabolic process	107	0.3213	0.00596905	227621_at, 200628_s_at, 1566342_at, 232529_at, 218486_at, 213566_at, 223199_at, 243495_s_at, 218312_s_at, 238610_s_at, 238611_at, 201044_x_at, 213541_s_at, 241926_s_at, 232693_s_at, 244267_at, 236114_at, 243857_at, 238736_at, 207968_s_at, 210993_s_at, 227798_at, 201742_x_at, 202332_at, 211450_s_at, 1553117_a_at, 202453_s_at, 244546_at, 1554628_at, 242028_at, 228556_at, 217294_s_at, 214895_s_at, 2…	249	5361	15360	1.2312	1	0.688082	0.108214
GOTERM_BP_ALL	GO:0010467~gene expression	78	0.2342	0.00644559	221428_s_at, 227621_at, 210148_at, 201416_at, 200628_s_at, 1566342_at, 232529_at, 207782_s_at, 218486_at, 223199_at, 243495_s_at, 218312_s_at, 212520_s_at, 238610_s_at, 238611_at, 213541_s_at, 241926_s_at, 232693_s_at, 206059_at, 209754_s_at, 209734_at, 201549_x_at, 211202_s_at, 244267_at, 236114_at, 243857_at, 204937_s_at, 219765_at, 228711_at, 204334_at, 203132_at, 229193_at, 228487_s_at, 23194…	249	3686	15360	1.30536	1	0.70281	0.116357
GOTERM_BP_ALL	GO:0030154~cell differentiation	44	0.1321	0.00753081	244546_at, 1552264_a_at, 228834_at, 210148_at, 200782_at, 1566342_at, 205859_at, 1555372_at, 232529_at, 207782_s_at, 228498_at, 220038_at, 203836_s_at, 242714_at, 208875_s_at, 207180_s_at, 212520_s_at, 210754_s_at, 206707_x_at, 1569830_at, 236356_at, 208097_s_at, 236191_at, 232865_at, 208056_s_at, 1555691_a_at, 1552703_s_at, 236114_at, 213274_s_at, 1552703_s_at, 211366_x_at, 211368_s_at, 211367_s…	249	1835	15360	1.47914	1	0.745776	0.134639
GOTERM_BP_ALL	GO:0048869~cellular developmental process	44	0.1321	0.00753081	244546_at, 1552264_a_at, 228834_at, 210148_at, 200782_at, 1566342_at, 205859_at, 1555372_at, 232529_at, 207782_s_at, 228498_at, 220038_at, 203836_s_at, 242714_at, 208875_s_at, 207180_s_at, 212520_s_at, 210754_s_at, 206707_x_at, 1569830_at, 236356_at, 208097_s_at, 236191_at, 232865_at, 208056_s_at, 1555691_a_at, 1552703_s_at, 236114_at, 213274_s_at, 1552703_s_at, 211366_x_at, 211368_s_at, 211367_s…	249	1835	15360	1.47914	1	0.745776	0.134639
GOTERM_BP_ALL	GO:0045333~cellular respiration	5	0.015	0.00795643	216591_s_at, 244546_at, 202069_s_at, 214835_s_at, 212459_x_at, 215772_x_at, 236356_at,	249	49	15360	6.29457	1	0.741763	0.141711
GOTERM_BP_ALL	GO:0006355~regulation of transcription, DNA-dependent	55	0.1652	0.00797381	221428_s_at, 201416_at, 210148_at, 1566342_at, 232529_at, 218486_at, 243495_s_at, 218312_s_at, 212520_s_at, 213541_s_at, 241926_s_at, 232693_s_at, 206059_at, 209734_at, 201549_x_at, 211202_s_at, 244267_at, 236114_at, 243857_at, 219765_at, 204937_s_at, 228711_at, 204334_at, 203132_at, 228487_s_at, 231940_at, 207968_s_at, 210993_s_at, 227798_at, 212764_at, 202453_s_at, 1554628_at, 242028_at, 217294…	249	2432	15360	1.39505	1	0.731377	0.141998
GOTERM_BP_ALL	GO:0008152~metabolic process	168	0.5045	0.00801168	227621_at, 200628_s_at, 1566342_at, 232529_at, 218486_at, 213566_at, 230621_at, 223199_at, 243495_s_at, 218312_s_at, 203767_s_at, 203769_s_at, 238610_s_at, 238611_at, 230352_at, 201044_x_at, 222386_s_at, 213541_s_at, 241926_s_at, 202902_s_at, 232693_s_at, 210154_at, 57540_at, 1555691_a_at, 244267_at, 208453_s_at, 205996_s_at, 212174_at, 208967_s_at, 212175_s_at, 236114_at, 243857_at, 243739_at, 2…	249	9181	15360	1.12878	1	0.722156	0.142625
GOTERM_BP_ALL	GO:0048513~organ development	33	0.0991	0.00893699	1552264_a_at, 204896_s_at, 228834_at, 201416_at, 232529_at, 205884_at, 205885_s_at, 207782_s_at, 228498_at, 205798_at, 227432_s_at, 203767_s_at, 203769_s_at, 212520_s_at, 210786_s_at, 211825_s_at, 207180_s_at, 210754_s_at, 206707_x_at, 1569830_at, 200604_s_at, 213298_at, 212079_s_at, 208018_s_at, 236114_at, 205842_s_at, 218825_at, 203132_at, 221773_at, 207968_s_at, 210993_s_at, 227798_at, 210978_…	249	1282	15360	1.58788	1	0.750235	0.157795
GOTERM_BP_ALL	GO:0048523~negative regulation of cellular process	30	0.0901	0.00906079	1552264_a_at, 228834_at, 200628_s_at, 210148_at, 217294_s_at, 200782_at, 1566342_at, 214895_s_at, 207782_s_at, 218486_at, 228498_at, 201850_at, 220038_at, 212520_s_at, 207180_s_at, 1569830_at, 208097_s_at, 222620_s_at, 222621_at, 201549_x_at, 211202_s_at, 218825_at, 205842_s_at, 1562194_at, 239296_at, 1555812_a_at, 1555730_a_at, 203132_at, 211067_s_at, 210872_x_at, 221773_at, 212764_at, 210993_s_…	249	1132	15360	1.63481	1	0.744965	0.159805
GOTERM_BP_ALL	GO:0007275~multicellular organismal development	53	0.1592	0.00983963	1552264_a_at, 204896_s_at, 204620_s_at, 201416_at, 232529_at, 205884_at, 205885_s_at, 207782_s_at, 203147_s_at, 203767_s_at, 203769_s_at, 212520_s_at, 230352_at, 210754_s_at, 213541_s_at, 241926_s_at, 227405_s_at, 236114_at, 1555812_a_at, 203132_at, 211986_at, 228487_s_at, 207968_s_at, 210993_s_at, 227798_at, 210978_s_at, 212764_at, 1557905_s_at, 217523_at, 210916_s_at, 1565868_at, 1556658_a_at, …	249	2349	15360	1.39183	1	0.763817	0.172348
GOTERM_BP_ALL	GO:0046777~protein amino acid autophosphorylation	5	0.015	0.0104607	223746_at, 202933_s_at, 227432_s_at, 208875_s_at, 225019_at,	249	53	15360	5.8195	1	0.775358	0.182223
GOTERM_BP_ALL	GO:0048522~positive regulation of cellular process	27	0.0811	0.0105917	202453_s_at, 200951_s_at, 1552264_a_at, 200890_s_at, 1555372_at, 228498_at, 200742_s_at, 203836_s_at, 242714_at, 1555167_s_at, 207180_s_at, 210754_s_at, 1569830_at, 208097_s_at, 231370_at, 236191_at, 1555691_a_at, 236114_at, 1552703_s_at, 211366_x_at, 211368_s_at, 211367_s_at, 209970_x_at, 207419_s_at, 204493_at, 223746_at, 203132_at, 226991_at, 1555814_a_at, 207968_s_at, 210993_s_at, 227798_at, …	249	996	15360	1.67223	1	0.770591	0.184291
GOTERM_BP_ALL	GO:0007243~protein kinase cascade	14	0.042	0.0116224	231370_at, 201444_s_at, 1552264_a_at, 227923_at, 1552703_s_at, 211366_x_at, 211368_s_at, 211367_s_at, 209970_x_at, 205842_s_at, 223746_at, 223199_at, 203836_s_at, 242714_at, 1555814_a_at, 210754_s_at, 210993_s_at, 227798_at, 224516_s_at, 1553117_a_at,	249	393	15360	2.19749	1	0.792974	0.200394
GOTERM_BP_ALL	GO:0007154~cell communication	84	0.2523	0.0118816	216609_at, 221676_s_at, 228263_at, 1552264_a_at, 204896_s_at, 201015_s_at, 1566342_at, 34031_i_at, 227897_at, 205884_at, 205885_s_at, 207782_s_at, 220038_at, 223199_at, 201044_x_at, 210754_s_at, 213541_s_at, 241926_s_at, 218404_at, 236223_s_at, 236224_at, 1563473_at, 233813_at, 231370_at, 218501_at, 243109_at, 202933_s_at, 231747_at, 1555691_a_at, 227405_s_at, 214511_x_at, 1552703_s_at, 211366_x_…	249	4123	15360	1.25678	1	0.791953	0.204396
GOTERM_BP_ALL	GO:0016540~protein autoprocessing	5	0.015	0.0118838	223746_at, 202933_s_at, 227432_s_at, 208875_s_at, 225019_at,	249	55	15360	5.60789	1	0.783894	0.20443
GOTERM_BP_ALL	GO:0006351~transcription, DNA-dependent	55	0.1652	0.0122875	221428_s_at, 201416_at, 210148_at, 1566342_at, 232529_at, 218486_at, 243495_s_at, 218312_s_at, 212520_s_at, 213541_s_at, 241926_s_at, 232693_s_at, 206059_at, 209734_at, 201549_x_at, 211202_s_at, 244267_at, 236114_at, 243857_at, 219765_at, 204937_s_at, 228711_at, 204334_at, 203132_at, 228487_s_at, 231940_at, 207968_s_at, 210993_s_at, 227798_at, 212764_at, 202453_s_at, 1554628_at, 242028_at, 217294…	249	2487	15360	1.3642	1	0.787034	0.210625
GOTERM_BP_ALL	GO:0045449~regulation of transcription	57	0.1712	0.012347	221428_s_at, 201416_at, 210148_at, 1566342_at, 232529_at, 218486_at, 243495_s_at, 218312_s_at, 212520_s_at, 213541_s_at, 241926_s_at, 232693_s_at, 206059_at, 209754_s_at, 209734_at, 201549_x_at, 211202_s_at, 244267_at, 236114_at, 243857_at, 219765_at, 204937_s_at, 228711_at, 204334_at, 203132_at, 228487_s_at, 231940_at, 207968_s_at, 210993_s_at, 227798_at, 212764_at, 227435_at, 202453_s_at, 15546…	249	2598	15360	1.3534	1	0.780856	0.211535
GOTERM_BP_ALL	GO:0032774~RNA biosynthetic process	55	0.1652	0.0125702	221428_s_at, 201416_at, 210148_at, 1566342_at, 232529_at, 218486_at, 243495_s_at, 218312_s_at, 212520_s_at, 213541_s_at, 241926_s_at, 232693_s_at, 206059_at, 209734_at, 201549_x_at, 211202_s_at, 244267_at, 236114_at, 243857_at, 219765_at, 204937_s_at, 228711_at, 204334_at, 203132_at, 228487_s_at, 231940_at, 207968_s_at, 210993_s_at, 227798_at, 212764_at, 202453_s_at, 1554628_at, 242028_at, 217294…	249	2490	15360	1.36256	1	0.779204	0.214937
GOTERM_BP_ALL	GO:0019219~regulation of nucleobase, nucleoside, nucleotide and nucleic acid metabolic process	58	0.1742	0.0127758	221428_s_at, 201416_at, 210148_at, 1566342_at, 232529_at, 218486_at, 243495_s_at, 218312_s_at, 212520_s_at, 213541_s_at, 241926_s_at, 232693_s_at, 206059_at, 209754_s_at, 209734_at, 201549_x_at, 211202_s_at, 244267_at, 236114_at, 243857_at, 219765_at, 204937_s_at, 228711_at, 204334_at, 203132_at, 228487_s_at, 231940_at, 207968_s_at, 210993_s_at, 227798_at, 212764_at, 227435_at, 202453_s_at, 15546…	249	2658	15360	1.34606	1	0.777149	0.218057
GOTERM_BP_ALL	GO:0048519~negative regulation of biological process	30	0.0901	0.0155268	1552264_a_at, 228834_at, 200628_s_at, 210148_at, 217294_s_at, 200782_at, 1566342_at, 214895_s_at, 207782_s_at, 218486_at, 228498_at, 201850_at, 220038_at, 212520_s_at, 207180_s_at, 1569830_at, 208097_s_at, 222620_s_at, 222621_at, 201549_x_at, 211202_s_at, 218825_at, 205842_s_at, 1562194_at, 239296_at, 1555812_a_at, 1555730_a_at, 203132_at, 211067_s_at, 210872_x_at, 221773_at, 212764_at, 210993_s_…	249	1181	15360	1.56698	1	0.832595	0.258704
GOTERM_BP_ALL	GO:0009653~anatomical structure morphogenesis	29	0.0871	0.0160271	1552264_a_at, 227923_at, 217294_s_at, 233878_s_at, 205884_at, 205885_s_at, 228498_at, 201850_at, 227432_s_at, 208875_s_at, 210786_s_at, 211825_s_at, 207180_s_at, 203819_s_at, 225019_at, 200604_s_at, 213298_at, 236114_at, 243857_at, 207419_s_at, 218825_at, 1562194_at, 239296_at, 223746_at, 203132_at, 209288_s_at, 211067_s_at, 210872_x_at, 221773_at, 207968_s_at, 212764_at, 1557905_s_at, 217523_at,…	249	1133	15360	1.57892	1	0.835712	0.265877
GOTERM_BP_ALL	GO:0010468~regulation of gene expression	59	0.1772	0.0177524	221428_s_at, 201416_at, 210148_at, 1566342_at, 232529_at, 218486_at, 223199_at, 243495_s_at, 218312_s_at, 212520_s_at, 213541_s_at, 241926_s_at, 232693_s_at, 206059_at, 209754_s_at, 209734_at, 201549_x_at, 211202_s_at, 244267_at, 236114_at, 243857_at, 219765_at, 204937_s_at, 228711_at, 204334_at, 203132_at, 228487_s_at, 231940_at, 207968_s_at, 210993_s_at, 227798_at, 212764_at, 227435_at, 202453_…	249	2760	15360	1.31867	1	0.859226	0.290114
GOTERM_BP_ALL	GO:0048518~positive regulation of biological process	28	0.0841	0.0206209	202453_s_at, 200951_s_at, 1552264_a_at, 200890_s_at, 1555372_at, 228498_at, 200742_s_at, 203836_s_at, 242714_at, 1555167_s_at, 207180_s_at, 210754_s_at, 1569830_at, 208097_s_at, 231370_at, 236191_at, 1555691_a_at, 236114_at, 1552703_s_at, 211366_x_at, 211368_s_at, 211367_s_at, 209970_x_at, 207419_s_at, 204493_at, 223746_at, 203132_at, 226991_at, 1555814_a_at, 1557910_at, 214359_s_at, 207968_s_at,…	249	1106	15360	1.56169	1	0.89292	0.32874
GOTERM_BP_ALL	GO:0051605~protein maturation via proteolysis	3	0.009	0.0207917	201444_s_at, 214895_s_at, 207782_s_at,	249	14	15360	13.2186	1	0.890061	0.330977
GOTERM_BP_ALL	GO:0043065~positive regulation of apoptosis	10	0.03	0.0227622	223746_at, 236191_at, 203836_s_at, 242714_at, 207180_s_at, 1552264_a_at, 1555691_a_at, 1569830_at, 1555372_at, 204493_at, 228498_at,	249	254	15360	2.42861	1	0.906711	0.356266
GOTERM_BP_ALL	GO:0016485~protein processing	6	0.018	0.022981	223746_at, 202933_s_at, 227432_s_at, 208875_s_at, 225019_at, 207782_s_at,	249	100	15360	3.7012	1	0.904541	0.359017
GOTERM_BP_ALL	GO:0043068~positive regulation of programmed cell death	10	0.03	0.0234466	223746_at, 236191_at, 203836_s_at, 242714_at, 207180_s_at, 1552264_a_at, 1555691_a_at, 1569830_at, 1555372_at, 204493_at, 228498_at,	249	256	15360	2.40964	1	0.904821	0.364836
GOTERM_BP_ALL	GO:0006350~transcription	57	0.1712	0.0244016	221428_s_at, 201416_at, 210148_at, 1566342_at, 232529_at, 218486_at, 243495_s_at, 218312_s_at, 212520_s_at, 213541_s_at, 241926_s_at, 232693_s_at, 206059_at, 209754_s_at, 209734_at, 201549_x_at, 211202_s_at, 244267_at, 236114_at, 243857_at, 219765_at, 204937_s_at, 228711_at, 204334_at, 203132_at, 228487_s_at, 231940_at, 207968_s_at, 210993_s_at, 227798_at, 212764_at, 227435_at, 202453_s_at, 15546…	249	2695	15360	1.30469	1	0.909611	0.376614
GOTERM_BP_ALL	GO:0048731~system development	40	0.1201	0.024955	1552264_a_at, 204896_s_at, 228834_at, 201416_at, 230885_at, 232529_at, 205884_at, 205885_s_at, 207782_s_at, 228498_at, 200742_s_at, 205798_at, 227432_s_at, 203767_s_at, 203769_s_at, 207180_s_at, 212520_s_at, 210786_s_at, 211825_s_at, 230352_at, 210754_s_at, 206707_x_at, 1569830_at, 200604_s_at, 213298_at, 212079_s_at, 208018_s_at, 236114_at, 205842_s_at, 218825_at, 1562194_at, 239296_at, 211986_a…	249	1760	15360	1.40197	1	0.910555	0.383343
GOTERM_BP_ALL	GO:0051604~protein maturation	3	0.009	0.0268448	201444_s_at, 214895_s_at, 207782_s_at,	249	16	15360	11.5663	1	0.922155	0.40581
GOTERM_BP_ALL	GO:0006996~organelle organization and biogenesis	29	0.0871	0.0297235	221428_s_at, 244546_at, 1566342_at, 1554600_s_at, 230885_at, 200742_s_at, 201850_at, 212520_s_at, 223098_s_at, 200897_s_at, 209398_at, 227134_at, 201549_x_at, 211202_s_at, 244267_at, 243857_at, 207419_s_at, 204493_at, 1555812_a_at, 243739_at, 1555730_a_at, 203132_at, 211672_s_at, 1555814_a_at, 211067_s_at, 210872_x_at, 205425_at, 208885_at, 230795_at, 204805_s_at, 231274_s_at,	249	1195	15360	1.497	1	0.938043	0.438547
GOTERM_BP_ALL	GO:0001568~blood vessel development	8	0.024	0.0331522	207180_s_at, 236114_at, 221773_at, 207968_s_at, 218825_at, 205884_at, 205885_s_at, 207782_s_at, 228498_at,	249	188	15360	2.62497	1	0.952832	0.475309
GOTERM_BP_ALL	GO:0001944~vasculature development	8	0.024	0.0356407	207180_s_at, 236114_at, 221773_at, 207968_s_at, 218825_at, 205884_at, 205885_s_at, 207782_s_at, 228498_at,	249	191	15360	2.58374	1	0.960513	0.50055
GOTERM_BP_ALL	GO:0016192~vesicle-mediated transport	15	0.045	0.0373255	203300_x_at, 230264_s_at, 230413_s_at, 227134_at, 221676_s_at, 202877_s_at, 202878_s_at, 214511_x_at, 228498_at, 200900_s_at, 204427_s_at, 1552978_a_at, 222386_s_at, 235851_s_at, 239037_at, 211067_s_at, 210872_x_at, 205425_at, 214531_s_at, 208097_s_at,	249	509	15360	1.81788	1	0.964244	0.516981
GOTERM_BP_ALL	GO:0048771~tissue remodeling	6	0.018	0.0399268	228834_at, 204896_s_at, 207968_s_at, 205884_at, 205885_s_at, 228498_at, 200742_s_at,	249	116	15360	3.19069	1	0.970088	0.541347
GOTERM_BP_ALL	GO:0010324~membrane invagination	8	0.024	0.0410168	200900_s_at, 203300_x_at, 230264_s_at, 230413_s_at, 221676_s_at, 202877_s_at, 202878_s_at, 214511_x_at, 211067_s_at, 210872_x_at, 205425_at, 214531_s_at,	249	197	15360	2.50505	1	0.971251	0.551206
GOTERM_BP_ALL	GO:0006897~endocytosis	8	0.024	0.0410168	200900_s_at, 203300_x_at, 230264_s_at, 230413_s_at, 221676_s_at, 202877_s_at, 202878_s_at, 214511_x_at, 211067_s_at, 210872_x_at, 205425_at, 214531_s_at,	249	197	15360	2.50505	1	0.971251	0.551206
GOTERM_BP_ALL	GO:0016043~cellular component organization and biogenesis	56	0.1682	0.0415144	221428_s_at, 203300_x_at, 230264_s_at, 230413_s_at, 221676_s_at, 1566342_at, 1554600_s_at, 201850_at, 1552978_a_at, 212520_s_at, 222386_s_at, 225019_at, 200897_s_at, 222620_s_at, 222621_at, 202877_s_at, 202878_s_at, 201549_x_at, 211202_s_at, 214511_x_at, 244267_at, 243857_at, 204493_at, 1555812_a_at, 243739_at, 1555730_a_at, 203132_at, 201742_x_at, 1556658_a_at, 1558111_at, 214531_s_at, 244546_at…	249	2723	15360	1.26862	1	0.969218	0.55564
GOTERM_BP_ALL	GO:0006575~amino acid derivative metabolic process	5	0.015	0.0436619	226432_at, 231576_at, 217388_s_at, 208453_s_at, 200769_s_at, 1564494_s_at,	249	82	15360	3.76139	1	0.97291	0.574303
GOTERM_BP_ALL	GO:0006366~transcription from RNA polymerase II promoter	18	0.0541	0.0438993	213298_at, 202453_s_at, 232865_at, 212079_s_at, 236114_at, 217294_s_at, 1566342_at, 218486_at, 204334_at, 203132_at, 228487_s_at, 207180_s_at, 212520_s_at, 207968_s_at, 221773_at, 212764_at, 210993_s_at, 227798_at, 200604_s_at,	249	669	15360	1.65973	1	0.971947	0.57632
GOTERM_BP_ALL	GO:0006357~regulation of transcription from RNA polymerase II promoter	14	0.042	0.0457459	202453_s_at, 236114_at, 217294_s_at, 1566342_at, 218486_at, 204334_at, 203132_at, 212520_s_at, 207180_s_at, 207968_s_at, 221773_at, 212764_at, 210993_s_at, 227798_at, 200604_s_at,	249	476	15360	1.81432	1	0.974573	0.591703
GOTERM_BP_ALL	GO:0046483~heterocycle metabolic process	5	0.015	0.0470015	230352_at, 217388_s_at, 1552264_a_at, 200769_s_at, 1564494_s_at,	249	84	15360	3.67183	1	0.975758	0.601858
GOTERM_BP_ALL	GO:0043687~post-translational protein modification	34	0.1021	0.0490635	221428_s_at, 200951_s_at, 1552264_a_at, 210148_at, 214895_s_at, 207782_s_at, 220038_at, 223199_at, 203836_s_at, 242714_at, 227432_s_at, 208875_s_at, 201044_x_at, 210754_s_at, 225019_at, 213541_s_at, 241926_s_at, 1552516_a_at, 1569830_at, 226176_s_at, 200604_s_at, 232693_s_at, 231370_at, 202654_x_at, 212079_s_at, 202933_s_at, 201549_x_at, 211202_s_at, 208018_s_at, 244267_at, 205842_s_at, 202129_s_…	249	1522	15360	1.37802	1	0.978306	0.618019
GOTERM_BP_ALL	GO:0048534~hemopoietic or lymphoid organ development	8	0.024	0.0500446	203132_at, 205798_at, 212079_s_at, 210754_s_at, 236114_at, 1569830_at, 205842_s_at, 232529_at,	249	206	15360	2.3956	1	0.978794	0.625488
GOTERM_BP_ALL	GO:0016044~membrane organization and biogenesis	10	0.03	0.0504963	200900_s_at, 203300_x_at, 230264_s_at, 230413_s_at, 221676_s_at, 227134_at, 202877_s_at, 202878_s_at, 214511_x_at, 211067_s_at, 210872_x_at, 205425_at, 1554600_s_at, 214531_s_at,	249	295	15360	2.09108	1	0.978385	0.62888
GOTERM_BP_ALL	GO:0048514~blood vessel morphogenesis	7	0.021	0.0526742	207180_s_at, 236114_at, 221773_at, 207968_s_at, 218825_at, 205884_at, 205885_s_at, 228498_at,	249	166	15360	2.60125	1	0.98072	0.64483
GOTERM_BP_ALL	GO:0050790~regulation of catalytic activity	14	0.042	0.0536792	202453_s_at, 200951_s_at, 244546_at, 213274_s_at, 210148_at, 207782_s_at, 203132_at, 203836_s_at, 242714_at, 208875_s_at, 200008_s_at, 235851_s_at, 239037_at, 1569830_at, 205425_at, 212956_at,	249	488	15360	1.7697	1	0.981145	0.651969
GOTERM_BP_ALL	GO:0030036~actin cytoskeleton organization and biogenesis	8	0.024	0.0553491	1555814_a_at, 211672_s_at, 211067_s_at, 210872_x_at, 208885_at, 207419_s_at, 1555812_a_at, 201850_at, 1555730_a_at,	249	211	15360	2.33883	1	0.98245	0.663532
GOTERM_BP_ALL	GO:0006916~anti-apoptosis	7	0.021	0.0565249	220038_at, 207180_s_at, 210148_at, 200782_at, 207782_s_at, 208097_s_at, 1555730_a_at,	249	169	15360	2.55507	1	0.983026	0.671453
GOTERM_BP_ALL	GO:0030099~myeloid cell differentiation	5	0.015	0.0578468	203132_at, 210754_s_at, 236114_at, 205842_s_at, 232529_at,	249	90	15360	3.42704	1	0.983745	0.680148
GOTERM_BP_ALL	GO:0006917~induction of apoptosis	8	0.024	0.0578607	236191_at, 203836_s_at, 242714_at, 207180_s_at, 1552264_a_at, 1555691_a_at, 1569830_at, 1555372_at, 204493_at,	249	213	15360	2.31687	1	0.982869	0.680239
GOTERM_BP_ALL	GO:0043412~biopolymer modification	40	0.1201	0.0582638	221428_s_at, 200951_s_at, 1552264_a_at, 239930_at, 210148_at, 214895_s_at, 207782_s_at, 228498_at, 220038_at, 223199_at, 203836_s_at, 242714_at, 227432_s_at, 208875_s_at, 201044_x_at, 210754_s_at, 225019_at, 213541_s_at, 241926_s_at, 1552516_a_at, 1569830_at, 1564494_s_at, 226176_s_at, 200604_s_at, 232693_s_at, 231370_at, 202654_x_at, 202933_s_at, 212079_s_at, 219015_s_at, 201549_x_at, 211202_s_a…	249	1877	15360	1.31458	1	0.982465	0.682846
GOTERM_BP_ALL	GO:0012502~induction of programmed cell death	8	0.024	0.0597164	236191_at, 203836_s_at, 242714_at, 207180_s_at, 1552264_a_at, 1555691_a_at, 1569830_at, 1555372_at, 204493_at,	249	214	15360	2.30605	1	0.983345	0.692074
GOTERM_BP_ALL	GO:0007264~small GTPase mediated signal transduction	14	0.042	0.060383	218501_at, 1552691_at, 207419_s_at, 34031_i_at, 227897_at, 1555812_a_at, 1555730_a_at, 1555814_a_at, 200008_s_at, 228487_s_at, 230233_at, 1553185_at, 1553186_x_at, 212956_at, 236223_s_at, 236224_at,	249	497	15360	1.73765	1	0.983268	0.696224
GOTERM_BP_ALL	GO:0007005~mitochondrion organization and biogenesis	5	0.015	0.061735	227134_at, 1566342_at, 230885_at, 204493_at, 231274_s_at,	249	92	15360	3.35254	1	0.983971	0.704477
GOTERM_BP_ALL	GO:0002520~immune system development	8	0.024	0.0632106	203132_at, 205798_at, 212079_s_at, 210754_s_at, 236114_at, 1569830_at, 205842_s_at, 232529_at,	249	218	15360	2.26373	1	0.984759	0.713242
GOTERM_BP_ALL	GO:0006259~DNA metabolic process	21	0.0631	0.0645875	221428_s_at, 209398_at, 213298_at, 244546_at, 202453_s_at, 212079_s_at, 201549_x_at, 211202_s_at, 244267_at, 243857_at, 1566342_at, 233878_s_at, 203132_at, 205798_at, 238736_at, 212520_s_at, 230795_at, 202332_at, 204805_s_at, 211450_s_at, 236778_at, 208097_s_at,	249	860	15360	1.5063	1	0.985396	0.721199
GOTERM_BP_ALL	GO:0006469~negative regulation of protein kinase activity	4	0.012	0.0671481	203132_at, 208875_s_at, 210148_at, 1569830_at,	249	58	15360	4.25426	1	0.987062	0.735442
GOTERM_BP_ALL	GO:0033673~negative regulation of kinase activity	4	0.012	0.0671481	203132_at, 208875_s_at, 210148_at, 1569830_at,	249	58	15360	4.25426	1	0.987062	0.735442
GOTERM_BP_ALL	GO:0006950~response to stress	25	0.0751	0.0698995	202453_s_at, 1552264_a_at, 227923_at, 200782_at, 1566342_at, 205859_at, 228498_at, 220038_at, 203836_s_at, 242714_at, 208130_s_at, 201044_x_at, 208097_s_at, 212079_s_at, 202877_s_at, 202878_s_at, 213274_s_at, 236114_at, 229193_at, 238736_at, 1557910_at, 214359_s_at, 221773_at, 210338_s_at, 211922_s_at, 202332_at, 211450_s_at, 236778_at,	249	1081	15360	1.42661	1	0.988049	0.749976
GOTERM_BP_ALL	GO:0051348~negative regulation of transferase activity	4	0.012	0.0727775	203132_at, 208875_s_at, 210148_at, 1569830_at,	249	60	15360	4.11245	1	0.989572	0.764368
GOTERM_BP_ALL	GO:0030029~actin filament-based process	8	0.024	0.0742851	1555814_a_at, 211672_s_at, 211067_s_at, 210872_x_at, 208885_at, 207419_s_at, 1555812_a_at, 201850_at, 1555730_a_at,	249	226	15360	2.1836	1	0.990034	0.77159
GOTERM_BP_ALL	GO:0006464~protein modification process	38	0.1141	0.0746751	221428_s_at, 200951_s_at, 1552264_a_at, 239930_at, 210148_at, 214895_s_at, 207782_s_at, 228498_at, 220038_at, 223199_at, 203836_s_at, 242714_at, 227432_s_at, 208875_s_at, 201044_x_at, 210754_s_at, 225019_at, 213541_s_at, 241926_s_at, 1552516_a_at, 1569830_at, 1564494_s_at, 226176_s_at, 200604_s_at, 232693_s_at, 231370_at, 202654_x_at, 202933_s_at, 212079_s_at, 201549_x_at, 211202_s_at, 208018_s_a…	249	1804	15360	1.29939	1	0.989762	0.773424
GOTERM_BP_ALL	GO:0008380~RNA splicing	8	0.024	0.0757312	229193_at, 227621_at, 232392_at, 238610_s_at, 238611_at, 225805_at, 228556_at, 201742_x_at, 1556658_a_at, 1558111_at,	249	227	15360	2.17398	1	0.989922	0.77832
GOTERM_BP_ALL	GO:0065008~regulation of biological quality	21	0.0631	0.078134	201444_s_at, 205770_at, 216609_at, 231747_at, 202877_s_at, 202878_s_at, 243857_at, 200782_at, 217294_s_at, 233878_s_at, 200742_s_at, 201850_at, 203132_at, 208130_s_at, 208875_s_at, 210786_s_at, 211825_s_at, 225019_at, 1569830_at, 210993_s_at, 227798_at, 1564494_s_at, 236356_at, 208097_s_at,	249	881	15360	1.4704	1	0.990879	0.789089
GOTERM_BP_ALL	GO:0006928~cell motility	12	0.036	0.0797977	201669_s_at, 225897_at, 216609_at, 235094_at, 1553678_a_at, 205842_s_at, 218825_at, 1555812_a_at, 205884_at, 205885_s_at, 1562194_at, 239296_at, 207782_s_at, 228498_at, 205844_at,	249	421	15360	1.75829	1	0.990888	0.796252
GOTERM_BP_ALL	GO:0051674~localization of cell	12	0.036	0.0797977	201669_s_at, 225897_at, 216609_at, 235094_at, 1553678_a_at, 205842_s_at, 218825_at, 1555812_a_at, 205884_at, 205885_s_at, 1562194_at, 239296_at, 207782_s_at, 228498_at, 205844_at,	249	421	15360	1.75829	1	0.990888	0.796252
GOTERM_BP_ALL	GO:0043066~negative regulation of apoptosis	8	0.024	0.0798374	220038_at, 207180_s_at, 210148_at, 1566342_at, 200782_at, 207782_s_at, 208097_s_at, 1555730_a_at,	249	230	15360	2.14563	1	0.990444	0.79642
GOTERM_BP_ALL	GO:0043069~negative regulation of programmed cell death	8	0.024	0.0841609	220038_at, 207180_s_at, 210148_at, 1566342_at, 200782_at, 207782_s_at, 208097_s_at, 1555730_a_at,	249	233	15360	2.118	1	0.992266	0.81396
GOTERM_BP_ALL	GO:0051186~cofactor metabolic process	8	0.024	0.0883934	205770_at, 216591_s_at, 202069_s_at, 1555167_s_at, 217388_s_at, 221218_s_at, 214835_s_at, 212459_x_at, 215772_x_at, 236356_at,	249	236	15360	2.09108	1	0.993686	0.829736
GOTERM_BP_ALL	GO:0006099~tricarboxylic acid cycle	3	0.009	0.0889533	216591_s_at, 202069_s_at, 214835_s_at, 212459_x_at, 215772_x_at,	249	31	15360	5.96969	1	0.993565	0.831725
GOTERM_BP_ALL	GO:0046356~acetyl-CoA catabolic process	3	0.009	0.0889533	216591_s_at, 202069_s_at, 214835_s_at, 212459_x_at, 215772_x_at,	249	31	15360	5.96969	1	0.993565	0.831725
GOTERM_BP_ALL	GO:0045454~cell redox homeostasis	4	0.012	0.0908626	205770_at, 216609_at, 1564494_s_at, 208097_s_at,	249	66	15360	3.73859	1	0.993626	0.838345
GOTERM_BP_ALL	GO:0030097~hemopoiesis	7	0.021	0.0913997	203132_at, 212079_s_at, 210754_s_at, 236114_at, 1569830_at, 205842_s_at, 232529_at,	249	192	15360	2.249	1	0.9935	0.840162
GOTERM_BP_ALL	GO:0002763~positive regulation of myeloid leukocyte differentiation	2	0.006	0.0930624	203132_at, 236114_at,	249	6	15360	20.5622	1	0.993789	0.845666
GOTERM_BP_ALL	GO:0008283~cell proliferation	19	0.0571	0.0941581	216609_at, 200951_s_at, 208056_s_at, 228834_at, 200890_s_at, 200628_s_at, 205859_at, 205842_s_at, 207419_s_at, 218486_at, 228498_at, 203132_at, 1555167_s_at, 210754_s_at, 213541_s_at, 241926_s_at, 1569830_at, 212764_at, 210993_s_at, 227798_at, 208097_s_at,	249	796	15360	1.47242	1	0.993866	0.849194

## Sheet: Phenotype_622probes
Category	Term	Count	%	PValue	Genes	List Total	Pop Hits	Pop Total	Fold Enrichment	Bonferroni	Benjamini	FDR
GOTERM_BP_ALL	GO:0045321~leukocyte activation	22	0.0492	1.58821e-09	215117_at, 208650_s_at, 266_s_at, 208651_x_at, 209771_x_at, 216379_x_at, 207655_s_at, 205269_at, 205270_s_at, 1554899_s_at, 204232_at, 1554240_a_at, 202878_s_at, 228976_at, 1558662_s_at, 222915_s_at, 219667_s_at, 214575_s_at, 241742_at, 223501_at, 223502_s_at, 209500_x_at, 210314_x_at, 227766_at, 1555779_a_at, 205049_s_at, 204951_at, 226878_at, 209152_s_at, 209153_s_at, 210776_x_at, 213811_x_at, …	310	210	15360	5.19078	8.34441e-06	8.34441e-06	3.03822e-08
GOTERM_BP_ALL	GO:0001775~cell activation	23	0.0515	2.83924e-09	215117_at, 208650_s_at, 266_s_at, 208651_x_at, 209771_x_at, 216379_x_at, 207655_s_at, 205269_at, 205270_s_at, 1554899_s_at, 204232_at, 1554240_a_at, 202878_s_at, 228976_at, 1558662_s_at, 222915_s_at, 219667_s_at, 214575_s_at, 241742_at, 223501_at, 223502_s_at, 209500_x_at, 210314_x_at, 227766_at, 1555779_a_at, 205049_s_at, 212688_at, 204951_at, 226878_at, 209152_s_at, 209153_s_at, 210776_x_at, 21…	310	238	15360	4.78829	1.49172e-05	7.45865e-06	5.43142e-08
GOTERM_BP_ALL	GO:0002376~immune system process	54	0.1208	1.53182e-08	205051_s_at, 205715_at, 212012_at, 204039_at, 1554240_a_at, 225001_at, 205267_at, 1558662_s_at, 222915_s_at, 219667_s_at, 241742_at, 211795_s_at, 227266_s_at, 209500_x_at, 210314_x_at, 201487_at, 225647_s_at, 225646_at, 204924_at, 221349_at, 206380_s_at, 202625_at, 210754_s_at, 202626_s_at, 204951_at, 202901_x_at, 202902_s_at, 205786_s_at, 206591_at, 206060_s_at, 208650_s_at, 266_s_at, 208651_x_a…	310	1165	15360	2.29666	8.04784e-05	2.68268e-05	2.93034e-07
GOTERM_BP_ALL	GO:0002520~immune system development	19	0.0425	4.42925e-07	205051_s_at, 215117_at, 204039_at, 207655_s_at, 225001_at, 206332_s_at, 208965_s_at, 208966_x_at, 205798_at, 226218_at, 201666_at, 227766_at, 209500_x_at, 210314_x_at, 1555779_a_at, 205049_s_at, 202625_at, 210754_s_at, 202626_s_at, 204951_at, 1559078_at, 219497_s_at, 219498_s_at, 222891_s_at, 226878_at, 209152_s_at, 209153_s_at, 210776_x_at, 213811_x_at, 206591_at, 209099_x_at, 216268_s_at, 20606…	310	218	15360	4.31844	0.00232442	0.000581612	8.47305e-06
GOTERM_BP_ALL	GO:0048534~hemopoietic or lymphoid organ development	18	0.0403	9.34599e-07	205051_s_at, 215117_at, 204039_at, 207655_s_at, 225001_at, 206332_s_at, 208965_s_at, 208966_x_at, 205798_at, 226218_at, 201666_at, 227766_at, 1555779_a_at, 205049_s_at, 202625_at, 210754_s_at, 202626_s_at, 204951_at, 1559078_at, 219497_s_at, 219498_s_at, 222891_s_at, 226878_at, 209152_s_at, 209153_s_at, 210776_x_at, 213811_x_at, 206591_at, 209099_x_at, 216268_s_at, 206060_s_at,	310	206	15360	4.32947	0.00489835	0.000981595	1.78786e-05
GOTERM_BP_ALL	GO:0046649~lymphocyte activation	17	0.038	1.05558e-06	215117_at, 208650_s_at, 266_s_at, 208651_x_at, 209771_x_at, 216379_x_at, 207655_s_at, 1554240_a_at, 228976_at, 1558662_s_at, 222915_s_at, 219667_s_at, 223501_at, 223502_s_at, 227766_at, 209500_x_at, 210314_x_at, 1555779_a_at, 205049_s_at, 204951_at, 226878_at, 209152_s_at, 209153_s_at, 210776_x_at, 213811_x_at, 205786_s_at, 206591_at, 209374_s_at, 212827_at, 206060_s_at,	310	185	15360	4.5531	0.00553066	0.000923908	2.01929e-05
GOTERM_BP_ALL	GO:0030097~hemopoiesis	17	0.038	1.72107e-06	205051_s_at, 215117_at, 204039_at, 207655_s_at, 225001_at, 206332_s_at, 208965_s_at, 208966_x_at, 201666_at, 227766_at, 1555779_a_at, 205049_s_at, 202625_at, 210754_s_at, 202626_s_at, 204951_at, 1559078_at, 219497_s_at, 219498_s_at, 222891_s_at, 226878_at, 209152_s_at, 209153_s_at, 210776_x_at, 213811_x_at, 206591_at, 209099_x_at, 216268_s_at, 206060_s_at,	310	192	15360	4.3871	0.00900176	0.00129096	3.29233e-05
GOTERM_BP_ALL	GO:0008283~cell proliferation	37	0.0828	4.5914e-06	208540_x_at, 200660_at, 205051_s_at, 205418_at, 201482_at, 205463_s_at, 229830_at, 1554240_a_at, 228976_at, 200629_at, 206001_at, 223501_at, 223502_s_at, 206332_s_at, 208965_s_at, 208966_x_at, 201200_at, 1557030_at, 225998_at, 229114_at, 242572_at, 226002_at, 205945_at, 209500_x_at, 210314_x_at, 206877_at, 202625_at, 210754_s_at, 202626_s_at, 1563392_at, 213541_s_at, 241926_s_at, 211626_x_at, 207…	310	796	15360	2.30313	0.0238346	0.00301087	8.78291e-05
GOTERM_BP_ALL	GO:0042113~B cell activation	10	0.0224	9.43749e-06	215117_at, 209500_x_at, 210314_x_at, 207655_s_at, 1555779_a_at, 205049_s_at, 228976_at, 209152_s_at, 209153_s_at, 210776_x_at, 213811_x_at, 1558662_s_at, 222915_s_at, 219667_s_at, 206591_at, 209374_s_at, 212827_at, 223501_at, 223502_s_at,	310	69	15360	7.18093	0.0483755	0.00549427	0.000180522
GOTERM_BP_ALL	GO:0009611~response to wounding	24	0.0537	2.16733e-05	209555_s_at, 228766_at, 207655_s_at, 219594_at, 1554899_s_at, 204232_at, 1554240_a_at, 202878_s_at, 205382_s_at, 209906_at, 214575_s_at, 209101_at, 204446_s_at, 210845_s_at, 211924_s_at, 211026_s_at, 204924_at, 1555349_a_at, 202803_s_at, 208130_s_at, 206380_s_at, 209901_x_at, 213095_x_at, 215051_x_at, 212688_at, 221773_at, 201865_x_at, 201866_s_at, 211671_s_at, 232431_at, 216321_s_at, 212501_at, …	310	431	15360	2.75907	0.107629	0.0113227	0.000414526
GOTERM_BP_ALL	GO:0048518~positive regulation of biological process	44	0.0984	2.32171e-05	205051_s_at, 205463_s_at, 229830_at, 203557_s_at, 1554899_s_at, 204232_at, 224609_at, 228976_at, 204285_s_at, 204286_s_at, 208328_s_at, 212535_at, 239571_at, 206001_at, 205297_s_at, 223501_at, 223502_s_at, 206332_s_at, 208965_s_at, 208966_x_at, 227646_at, 244876_at, 233261_at, 229487_at, 232204_at, 200742_s_at, 204924_at, 204401_at, 226101_at, 209500_x_at, 210314_x_at, 242714_at, 200663_at, 20638…	310	1106	15360	1.97118	0.114837	0.0110282	0.000444046
GOTERM_BP_ALL	GO:0006950~response to stress	43	0.0962	2.93527e-05	202786_at, 212012_at, 219594_at, 207655_s_at, 1554899_s_at, 204232_at, 1554240_a_at, 228976_at, 210845_s_at, 211924_s_at, 211026_s_at, 206332_s_at, 208965_s_at, 208966_x_at, 1555349_a_at, 202803_s_at, 204924_at, 1557030_at, 225998_at, 229114_at, 242572_at, 226002_at, 242714_at, 201161_s_at, 208130_s_at, 206380_s_at, 212688_at, 1555745_a_at, 1555037_a_at, 201193_at, 209555_s_at, 228766_at, 215117_…	310	1081	15360	1.97093	0.142918	0.0127696	0.000561364
GOTERM_BP_ALL	GO:0006955~immune response	39	0.0872	2.99464e-05	205715_at, 212012_at, 207655_s_at, 203561_at, 205269_at, 205270_s_at, 1554899_s_at, 204232_at, 228976_at, 205267_at, 241742_at, 205297_s_at, 223501_at, 223502_s_at, 209500_x_at, 210314_x_at, 211795_s_at, 227266_s_at, 206332_s_at, 208965_s_at, 208966_x_at, 204924_at, 201487_at, 225647_s_at, 225646_at, 221349_at, 205945_at, 205798_at, 226218_at, 209500_x_at, 210314_x_at, 206380_s_at, 1566428_at, 22…	310	938	15360	2.06011	0.145587	0.0120302	0.000572715
GOTERM_BP_ALL	GO:0002768~immune response-regulating cell surface receptor signaling pathway	7	0.0157	3.68098e-05	208650_s_at, 266_s_at, 208651_x_at, 209771_x_at, 216379_x_at, 1555779_a_at, 205049_s_at, 1554899_s_at, 204232_at, 205297_s_at, 209374_s_at, 212827_at, 206060_s_at, 204924_at,	310	32	15360	10.8387	0.17585	0.0137195	0.000703931
GOTERM_BP_ALL	GO:0009605~response to external stimulus	30	0.0671	4.41824e-05	219594_at, 207655_s_at, 1554899_s_at, 204232_at, 1554240_a_at, 206001_at, 210845_s_at, 211924_s_at, 211026_s_at, 1555349_a_at, 202803_s_at, 204924_at, 208130_s_at, 206380_s_at, 212688_at, 205786_s_at, 1555745_a_at, 209555_s_at, 228766_at, 210512_s_at, 239742_at, 202878_s_at, 205382_s_at, 209906_at, 206111_at, 207419_s_at, 214575_s_at, 209101_at, 204446_s_at, 209901_x_at, 213095_x_at, 215051_x_at,…	310	644	15360	2.30815	0.207164	0.0153568	0.000844864
GOTERM_BP_ALL	GO:0002764~immune response-regulating signal transduction	7	0.0157	5.28132e-05	208650_s_at, 266_s_at, 208651_x_at, 209771_x_at, 216379_x_at, 1555779_a_at, 205049_s_at, 1554899_s_at, 204232_at, 205297_s_at, 209374_s_at, 212827_at, 206060_s_at, 204924_at,	310	34	15360	10.2011	0.242315	0.0171935	0.00100982
GOTERM_BP_ALL	GO:0050896~response to stimulus	91	0.2036	6.40794e-05	205715_at, 202786_at, 205051_s_at, 212012_at, 219594_at, 1554240_a_at, 210084_x_at, 1553297_a_at, 203591_s_at, 206001_at, 205267_at, 241742_at, 209500_x_at, 210314_x_at, 211026_s_at, 211795_s_at, 227266_s_at, 201487_at, 225647_s_at, 225646_at, 204924_at, 204401_at, 221349_at, 201161_s_at, 206380_s_at, 206851_at, 202625_at, 210754_s_at, 202626_s_at, 212688_at, 202901_x_at, 202902_s_at, 205786_s_at…	310	3066	15360	1.47061	0.285866	0.0196101	0.00122512
GOTERM_BP_ALL	GO:0007165~signal transduction	106	0.2371	9.29819e-05	208540_x_at, 200660_at, 202178_at, 205051_s_at, 201015_s_at, 223343_at, 223344_s_at, 1553297_a_at, 203591_s_at, 201951_at, 201952_at, 218909_at, 206001_at, 211795_s_at, 227266_s_at, 204924_at, 222116_s_at, 1563392_at, 213541_s_at, 241926_s_at, 211626_x_at, 206060_s_at, 1563473_at, 220122_at, 227698_s_at, 227405_s_at, 214511_x_at, 216950_s_at, 1555779_a_at, 205049_s_at, 202820_at, 201865_x_at, 201…	310	3758	15360	1.39759	0.386484	0.0267766	0.00177723
GOTERM_BP_ALL	GO:0030098~lymphocyte differentiation	9	0.0201	0.000202138	215117_at, 227766_at, 207655_s_at, 1555779_a_at, 205049_s_at, 204951_at, 226878_at, 209152_s_at, 209153_s_at, 210776_x_at, 213811_x_at, 206591_at, 206060_s_at,	310	80	15360	5.57419	0.654285	0.0543684	0.00385979
GOTERM_BP_ALL	GO:0032502~developmental process	93	0.2081	0.000228922	205715_at, 202178_at, 205051_s_at, 204039_at, 219594_at, 204620_s_at, 221731_x_at, 1554676_at, 201858_s_at, 217865_at, 225001_at, 204924_at, 201200_at, 206877_at, 202551_s_at, 202552_s_at, 219505_at, 202625_at, 210754_s_at, 202626_s_at, 212688_at, 204951_at, 207943_x_at, 207002_s_at, 209318_x_at, 224994_at, 231793_s_at, 225019_at, 228555_at, 1563392_at, 213541_s_at, 241926_s_at, 211626_x_at, 2065…	310	3262	15360	1.41263	0.699675	0.0583716	0.00437016
GOTERM_BP_ALL	GO:0050778~positive regulation of immune response	9	0.0201	0.000283637	1555779_a_at, 205049_s_at, 1554899_s_at, 204232_at, 206380_s_at, 205382_s_at, 205297_s_at, 209374_s_at, 212827_at, 223501_at, 223502_s_at, 206060_s_at, 204924_at,	310	84	15360	5.30876	0.774727	0.0685134	0.00541201
GOTERM_BP_ALL	GO:0002684~positive regulation of immune system process	9	0.0201	0.000307729	1555779_a_at, 205049_s_at, 1554899_s_at, 204232_at, 206380_s_at, 205382_s_at, 205297_s_at, 209374_s_at, 212827_at, 223501_at, 223502_s_at, 206060_s_at, 204924_at,	310	85	15360	5.2463	0.801518	0.0708662	0.00587041
GOTERM_BP_ALL	GO:0002429~immune response-activating cell surface receptor signaling pathway	6	0.0134	0.0003527	1555779_a_at, 205049_s_at, 1554899_s_at, 204232_at, 205297_s_at, 209374_s_at, 212827_at, 206060_s_at, 204924_at,	310	31	15360	9.59001	0.843298	0.0774218	0.00672556
GOTERM_BP_ALL	GO:0002521~leukocyte differentiation	10	0.0224	0.000402892	215117_at, 227766_at, 207655_s_at, 1555779_a_at, 205049_s_at, 204951_at, 226878_at, 209152_s_at, 209153_s_at, 210776_x_at, 213811_x_at, 206591_at, 206332_s_at, 208965_s_at, 208966_x_at, 206060_s_at,	310	111	15360	4.46382	0.879634	0.0844382	0.00767917
GOTERM_BP_ALL	GO:0002253~activation of immune response	8	0.0179	0.000422427	1555779_a_at, 205049_s_at, 1554899_s_at, 204232_at, 206380_s_at, 205382_s_at, 205297_s_at, 209374_s_at, 212827_at, 206060_s_at, 204924_at,	310	68	15360	5.82922	0.89138	0.0849678	0.00805009
GOTERM_BP_ALL	GO:0007242~intracellular signaling cascade	50	0.1119	0.000425745	205051_s_at, 202178_at, 217762_s_at, 217763_s_at, 217764_s_at, 206001_at, 225001_at, 211795_s_at, 227266_s_at, 222116_s_at, 204951_at, 212688_at, 202625_at, 210754_s_at, 202626_s_at, 216620_s_at, 220122_at, 208650_s_at, 266_s_at, 208651_x_at, 209771_x_at, 216379_x_at, 227698_s_at, 203372_s_at, 232539_at, 203373_at, 211368_s_at, 213618_at, 214575_s_at, 209282_at, 38269_at, 212956_at, 217800_s_at, …	310	1496	15360	1.65603	0.893258	0.082453	0.00811308
GOTERM_BP_ALL	GO:0022610~biological adhesion	31	0.0694	0.000454151	200808_s_at, 215706_x_at, 204949_at, 219594_at, 1554240_a_at, 201015_s_at, 204620_s_at, 221731_x_at, 1553297_a_at, 203591_s_at, 201951_at, 201952_at, 1552807_a_at, 202897_at, 1555349_a_at, 202803_s_at, 212688_at, 201792_at, 205786_s_at, 224374_s_at, 209555_s_at, 228766_at, 208650_s_at, 266_s_at, 208651_x_at, 209771_x_at, 216379_x_at, 205988_at, 244352_at, 211192_s_at, 202878_s_at, 204563_at, 2045…	310	774	15360	1.9845	0.908063	0.0846004	0.00865217
GOTERM_BP_ALL	GO:0007155~cell adhesion	31	0.0694	0.000454151	200808_s_at, 215706_x_at, 204949_at, 219594_at, 1554240_a_at, 201015_s_at, 204620_s_at, 221731_x_at, 1553297_a_at, 203591_s_at, 201951_at, 201952_at, 1552807_a_at, 202897_at, 1555349_a_at, 202803_s_at, 212688_at, 201792_at, 205786_s_at, 224374_s_at, 209555_s_at, 228766_at, 208650_s_at, 266_s_at, 208651_x_at, 209771_x_at, 216379_x_at, 205988_at, 244352_at, 211192_s_at, 202878_s_at, 204563_at, 2045…	310	774	15360	1.9845	0.908063	0.0846004	0.00865217
GOTERM_BP_ALL	GO:0048522~positive regulation of cellular process	37	0.0828	0.000456797	205051_s_at, 205463_s_at, 229830_at, 203557_s_at, 1554899_s_at, 204232_at, 224609_at, 228976_at, 204285_s_at, 204286_s_at, 208328_s_at, 212535_at, 239571_at, 223501_at, 223502_s_at, 206332_s_at, 208965_s_at, 208966_x_at, 227646_at, 244876_at, 233261_at, 229487_at, 232204_at, 204924_at, 200742_s_at, 226101_at, 242714_at, 209500_x_at, 210314_x_at, 200663_at, 202625_at, 210754_s_at, 202626_s_at, 207…	310	996	15360	1.84065	0.909333	0.0794444	0.00870237
GOTERM_BP_ALL	GO:0002252~immune effector process	10	0.0224	0.000459667	215117_at, 209500_x_at, 210314_x_at, 227766_at, 1554899_s_at, 204232_at, 206380_s_at, 205382_s_at, 209374_s_at, 212827_at, 241742_at, 223501_at, 223502_s_at, 244261_at,	310	113	15360	4.38481	0.91069	0.0773649	0.00875681
GOTERM_BP_ALL	GO:0002757~immune response-activating signal transduction	6	0.0134	0.000476727	1555779_a_at, 205049_s_at, 1554899_s_at, 204232_at, 205297_s_at, 209374_s_at, 212827_at, 206060_s_at, 204924_at,	310	33	15360	9.0088	0.918351	0.0776373	0.00908041
GOTERM_BP_ALL	GO:0042110~T cell activation	10	0.0224	0.000593011	215117_at, 208650_s_at, 266_s_at, 208651_x_at, 209771_x_at, 216379_x_at, 227766_at, 1554240_a_at, 228976_at, 204951_at, 226878_at, 205786_s_at, 223501_at, 223502_s_at, 206060_s_at,	310	117	15360	4.2349	0.955693	0.0928014	0.0112834
GOTERM_BP_ALL	GO:0006952~defense response	25	0.0559	0.000643643	207655_s_at, 1554899_s_at, 204232_at, 1554240_a_at, 210084_x_at, 228976_at, 1553297_a_at, 203591_s_at, 211026_s_at, 204401_at, 1555349_a_at, 202803_s_at, 204924_at, 206851_at, 206380_s_at, 1555745_a_at, 244261_at, 205988_at, 244352_at, 211192_s_at, 205382_s_at, 204122_at, 209906_at, 204446_s_at, 214575_s_at, 206398_s_at, 1555779_a_at, 205049_s_at, 209901_x_at, 213095_x_at, 215051_x_at, 212501_at,…	310	577	15360	2.14681	0.966047	0.0974298	0.0122412
GOTERM_BP_ALL	GO:0006959~humoral immune response	8	0.0179	0.000651843	205715_at, 208650_s_at, 266_s_at, 208651_x_at, 209771_x_at, 216379_x_at, 207655_s_at, 206380_s_at, 1566428_at, 221969_at, 205382_s_at, 205267_at, 209374_s_at, 212827_at,	310	73	15360	5.42996	0.96748	0.0958516	0.0123963
GOTERM_BP_ALL	GO:0050776~regulation of immune response	9	0.0201	0.00085933	1555779_a_at, 205049_s_at, 1554899_s_at, 204232_at, 206380_s_at, 205382_s_at, 205297_s_at, 209374_s_at, 212827_at, 223501_at, 223502_s_at, 206060_s_at, 204924_at,	310	99	15360	4.5044	0.989077	0.121073	0.0163114
GOTERM_BP_ALL	GO:0009987~cellular process	281	0.6286	0.000929207	205051_s_at, 201015_s_at, 201951_at, 201952_at, 206001_at, 205267_at, 201487_at, 225647_s_at, 225646_at, 204924_at, 223732_at, 225386_s_at, 207943_x_at, 207002_s_at, 209318_x_at, 1563392_at, 213541_s_at, 241926_s_at, 211626_x_at, 224374_s_at, 206591_at, 206060_s_at, 213116_at, 1563473_at, 220122_at, 204165_at, 227405_s_at, 205996_s_at, 212174_at, 204581_at, 217422_s_at, 204852_s_at, 202820_at, 15…	310	12970	15360	1.07348	0.992436	0.126874	0.0176267
GOTERM_BP_ALL	GO:0007154~cell communication	109	0.2438	0.000936096	208540_x_at, 200660_at, 202178_at, 205051_s_at, 201015_s_at, 223343_at, 223344_s_at, 1553297_a_at, 203591_s_at, 201951_at, 201952_at, 218909_at, 206001_at, 211795_s_at, 227266_s_at, 204924_at, 222116_s_at, 1563392_at, 213541_s_at, 241926_s_at, 211626_x_at, 206060_s_at, 1563473_at, 220122_at, 227698_s_at, 227405_s_at, 214511_x_at, 216950_s_at, 1555779_a_at, 205049_s_at, 202820_at, 201865_x_at, 201…	310	4123	15360	1.30991	0.992705	0.124524	0.0177562
GOTERM_BP_ALL	GO:0002682~regulation of immune system process	9	0.0201	0.000979982	1555779_a_at, 205049_s_at, 1554899_s_at, 204232_at, 206380_s_at, 205382_s_at, 205297_s_at, 209374_s_at, 212827_at, 223501_at, 223502_s_at, 206060_s_at, 204924_at,	310	101	15360	4.4152	0.994208	0.126775	0.0185813
GOTERM_BP_ALL	GO:0006468~protein amino acid phosphorylation	28	0.0626	0.00102589	202178_at, 202786_at, 205051_s_at, 205418_at, 205463_s_at, 229830_at, 204604_at, 218909_at, 211795_s_at, 227266_s_at, 1555349_a_at, 202803_s_at, 204214_s_at, 226101_at, 208438_s_at, 242714_at, 227432_s_at, 204157_s_at, 202625_at, 210754_s_at, 202626_s_at, 224994_at, 231793_s_at, 225019_at, 228555_at, 1563392_at, 213541_s_at, 241926_s_at, 211626_x_at, 206255_at, 213116_at, 238025_at, 218145_at, 23…	310	704	15360	1.97067	0.995451	0.129143	0.0194438
GOTERM_BP_ALL	GO:0008284~positive regulation of cell proliferation	14	0.0313	0.00118424	205051_s_at, 208650_s_at, 266_s_at, 208651_x_at, 209771_x_at, 216379_x_at, 210512_s_at, 205463_s_at, 229830_at, 228976_at, 207419_s_at, 223501_at, 223502_s_at, 201666_at, 227766_at, 209500_x_at, 210314_x_at, 217728_at, 202625_at, 210754_s_at, 202626_s_at, 209374_s_at, 212827_at, 200678_x_at, 216041_x_at, 211284_s_at,	310	240	15360	2.89032	0.998022	0.144135	0.0224128
GOTERM_BP_ALL	GO:0051240~positive regulation of multicellular organismal process	9	0.0201	0.00142521	1555779_a_at, 205049_s_at, 1554899_s_at, 204232_at, 206380_s_at, 205382_s_at, 205297_s_at, 209374_s_at, 212827_at, 223501_at, 223502_s_at, 206060_s_at, 204924_at,	310	107	15360	4.16762	0.999443	0.167037	0.0269146
GOTERM_BP_ALL	GO:0006796~phosphate metabolic process	36	0.0805	0.00179152	202178_at, 202786_at, 205051_s_at, 205418_at, 205463_s_at, 229830_at, 204604_at, 218909_at, 211795_s_at, 227266_s_at, 1555349_a_at, 202803_s_at, 204214_s_at, 226101_at, 208438_s_at, 242714_at, 227432_s_at, 204157_s_at, 202625_at, 210754_s_at, 202626_s_at, 212688_at, 224994_at, 231793_s_at, 225019_at, 228555_at, 1563392_at, 213541_s_at, 241926_s_at, 211626_x_at, 206255_at, 206060_s_at, 213116_at, …	310	1036	15360	1.72176	0.999919	0.200934	0.0337206
GOTERM_BP_ALL	GO:0006793~phosphorus metabolic process	36	0.0805	0.00179152	202178_at, 202786_at, 205051_s_at, 205418_at, 205463_s_at, 229830_at, 204604_at, 218909_at, 211795_s_at, 227266_s_at, 1555349_a_at, 202803_s_at, 204214_s_at, 226101_at, 208438_s_at, 242714_at, 227432_s_at, 204157_s_at, 202625_at, 210754_s_at, 202626_s_at, 212688_at, 224994_at, 231793_s_at, 225019_at, 228555_at, 1563392_at, 213541_s_at, 241926_s_at, 211626_x_at, 206255_at, 206060_s_at, 213116_at, …	310	1036	15360	1.72176	0.999919	0.200934	0.0337206
GOTERM_BP_ALL	GO:0042127~regulation of cell proliferation	21	0.047	0.00275413	205051_s_at, 208540_x_at, 200660_at, 208650_s_at, 266_s_at, 208651_x_at, 209771_x_at, 216379_x_at, 201482_at, 210512_s_at, 205463_s_at, 229830_at, 228976_at, 200629_at, 207419_s_at, 223501_at, 223502_s_at, 206120_at, 201666_at, 227766_at, 209500_x_at, 210314_x_at, 209901_x_at, 213095_x_at, 215051_x_at, 217728_at, 202625_at, 210754_s_at, 202626_s_at, 209099_x_at, 216268_s_at, 209374_s_at, 212827_a…	310	499	15360	2.0852	0.999999	0.280589	0.0513912
GOTERM_BP_ALL	GO:0046651~lymphocyte proliferation	7	0.0157	0.00281223	208650_s_at, 266_s_at, 208651_x_at, 209771_x_at, 216379_x_at, 1555779_a_at, 205049_s_at, 1554240_a_at, 228976_at, 205786_s_at, 209374_s_at, 212827_at, 223501_at, 223502_s_at,	310	70	15360	4.95484	1	0.280217	0.0524479
GOTERM_BP_ALL	GO:0032943~mononuclear cell proliferation	7	0.0157	0.00281223	208650_s_at, 266_s_at, 208651_x_at, 209771_x_at, 216379_x_at, 1555779_a_at, 205049_s_at, 1554240_a_at, 228976_at, 205786_s_at, 209374_s_at, 212827_at, 223501_at, 223502_s_at,	310	70	15360	4.95484	1	0.280217	0.0524479
GOTERM_BP_ALL	GO:0065007~biological regulation	130	0.2908	0.00282272	208540_x_at, 200660_at, 202178_at, 205051_s_at, 206001_at, 200629_at, 205267_at, 204924_at, 201200_at, 201161_s_at, 206380_s_at, 222116_s_at, 207943_x_at, 207002_s_at, 209318_x_at, 1563392_at, 213541_s_at, 241926_s_at, 211626_x_at, 206060_s_at, 210609_s_at, 225655_at, 205382_s_at, 203556_at, 213016_at, 1555779_a_at, 205049_s_at, 206715_at, 202820_at, 1559078_at, 219497_s_at, 219498_s_at, 222891_s…	310	5238	15360	1.22972	1	0.270933	0.0526385
GOTERM_BP_ALL	GO:0002274~myeloid leukocyte activation	5	0.0112	0.0029134	1554899_s_at, 204232_at, 205269_at, 205270_s_at, 202878_s_at, 214575_s_at, 241742_at,	310	30	15360	8.25806	1	0.273387	0.0542851
GOTERM_BP_ALL	GO:0048856~anatomical structure development	62	0.1387	0.0031564	205051_s_at, 204039_at, 219594_at, 1554676_at, 201858_s_at, 225001_at, 201200_at, 202551_s_at, 202552_s_at, 202625_at, 210754_s_at, 202626_s_at, 204951_at, 224994_at, 231793_s_at, 225019_at, 228555_at, 206591_at, 206060_s_at, 208650_s_at, 266_s_at, 208651_x_at, 209771_x_at, 216379_x_at, 210512_s_at, 221752_at, 210948_s_at, 221558_s_at, 243363_at, 243362_s_at, 203372_s_at, 232539_at, 203373_at, 21…	310	2153	15360	1.42685	1	0.287502	0.0586845
GOTERM_BP_ALL	GO:0006954~inflammatory response	15	0.0336	0.00319789	207655_s_at, 1554899_s_at, 204232_at, 1554240_a_at, 205382_s_at, 209906_at, 214575_s_at, 204446_s_at, 211026_s_at, 204924_at, 1555349_a_at, 202803_s_at, 206380_s_at, 209901_x_at, 213095_x_at, 215051_x_at, 212501_at, 201865_x_at, 201866_s_at, 211671_s_at, 232431_at, 216321_s_at, 1555745_a_at,	310	301	15360	2.46919	1	0.285786	0.0594337
GOTERM_BP_ALL	GO:0042330~taxis	10	0.0224	0.0032089	210512_s_at, 1554899_s_at, 204232_at, 212688_at, 209906_at, 205786_s_at, 206111_at, 207419_s_at, 214575_s_at, 210845_s_at, 211924_s_at, 1555349_a_at, 202803_s_at,	310	149	15360	3.3254	1	0.281875	0.0596325
GOTERM_BP_ALL	GO:0006935~chemotaxis	10	0.0224	0.0032089	210512_s_at, 1554899_s_at, 204232_at, 212688_at, 209906_at, 205786_s_at, 206111_at, 207419_s_at, 214575_s_at, 210845_s_at, 211924_s_at, 1555349_a_at, 202803_s_at,	310	149	15360	3.3254	1	0.281875	0.0596325
GOTERM_BP_ALL	GO:0050878~regulation of body fluid levels	9	0.0201	0.00341997	209555_s_at, 228766_at, 208130_s_at, 205896_at, 202878_s_at, 244592_at, 212688_at, 209514_s_at, 209515_s_at, 210951_x_at, 210845_s_at, 211924_s_at, 204401_at,	310	123	15360	3.62549	1	0.287952	0.0634343
GOTERM_BP_ALL	GO:0018193~peptidyl-amino acid modification	9	0.0201	0.00359364	226101_at, 205051_s_at, 205463_s_at, 229830_at, 202625_at, 210754_s_at, 202626_s_at, 1564494_s_at, 200656_s_at, 209135_at, 209374_s_at, 212827_at, 208675_s_at, 1555349_a_at, 202803_s_at,	310	124	15360	3.59625	1	0.295507	0.0665516
GOTERM_BP_ALL	GO:0043405~regulation of MAP kinase activity	8	0.0179	0.00361768	1557030_at, 225998_at, 229114_at, 242572_at, 226002_at, 205051_s_at, 208650_s_at, 266_s_at, 208651_x_at, 209771_x_at, 216379_x_at, 242714_at, 212688_at, 218145_at, 204011_at, 209374_s_at, 212827_at,	310	98	15360	4.04477	1	0.292639	0.0669823
GOTERM_BP_ALL	GO:0050798~activated T cell proliferation	4	0.0089	0.00371738	208650_s_at, 266_s_at, 208651_x_at, 209771_x_at, 216379_x_at, 1554240_a_at, 228976_at, 205786_s_at,	310	16	15360	12.3871	1	0.294903	0.0687667
GOTERM_BP_ALL	GO:0033151~V(D)J recombination	3	0.0067	0.00387529	215117_at, 227766_at, 206591_at,	310	5	15360	29.729	1	0.300858	0.0715862
GOTERM_BP_ALL	GO:0002440~production of molecular mediator of immune response	5	0.0112	0.00414961	215117_at, 209500_x_at, 210314_x_at, 227766_at, 1554899_s_at, 204232_at, 223501_at, 223502_s_at,	310	33	15360	7.50733	1	0.313864	0.0764649
GOTERM_BP_ALL	GO:0030162~regulation of proteolysis	4	0.0089	0.00444736	242216_at, 201666_at, 210845_s_at, 211924_s_at, 200742_s_at,	310	17	15360	11.6584	1	0.327615	0.081733
GOTERM_BP_ALL	GO:0030183~B cell differentiation	5	0.0112	0.00462958	215117_at, 207655_s_at, 1555779_a_at, 205049_s_at, 209152_s_at, 209153_s_at, 210776_x_at, 213811_x_at, 206591_at,	310	34	15360	7.28653	1	0.333915	0.0849429
GOTERM_BP_ALL	GO:0016310~phosphorylation	30	0.0671	0.00503208	202178_at, 202786_at, 205051_s_at, 205418_at, 205463_s_at, 229830_at, 204604_at, 218909_at, 211795_s_at, 227266_s_at, 1555349_a_at, 202803_s_at, 204214_s_at, 226101_at, 208438_s_at, 242714_at, 227432_s_at, 204157_s_at, 202625_at, 210754_s_at, 202626_s_at, 212688_at, 224994_at, 231793_s_at, 225019_at, 228555_at, 1563392_at, 213541_s_at, 241926_s_at, 211626_x_at, 206255_at, 213116_at, 208650_s_at, …	310	867	15360	1.71448	1	0.35242	0.0919954
GOTERM_BP_ALL	GO:0051262~protein tetramerization	4	0.0089	0.00525818	203557_s_at, 227432_s_at, 210852_s_at, 205627_at,	310	18	15360	11.0108	1	0.360305	0.0959346
GOTERM_BP_ALL	GO:0050789~regulation of biological process	118	0.264	0.00549391	208540_x_at, 200660_at, 205051_s_at, 202178_at, 206001_at, 200629_at, 205267_at, 204924_at, 201200_at, 201161_s_at, 206380_s_at, 222116_s_at, 207943_x_at, 207002_s_at, 209318_x_at, 1563392_at, 213541_s_at, 241926_s_at, 211626_x_at, 206060_s_at, 210609_s_at, 225655_at, 205382_s_at, 203556_at, 213016_at, 1555779_a_at, 205049_s_at, 202820_at, 206715_at, 1559078_at, 219497_s_at, 219498_s_at, 222891_s…	310	4759	15360	1.22856	1	0.368361	0.100024
GOTERM_BP_ALL	GO:0042221~response to chemical stimulus	23	0.0515	0.0056042	215117_at, 208650_s_at, 266_s_at, 208651_x_at, 209771_x_at, 216379_x_at, 212012_at, 210512_s_at, 239742_at, 1554899_s_at, 204232_at, 209906_at, 204285_s_at, 204286_s_at, 207419_s_at, 206111_at, 214575_s_at, 203999_at, 210845_s_at, 211924_s_at, 204924_at, 1555349_a_at, 202803_s_at, 226632_at, 1557030_at, 225998_at, 229114_at, 242572_at, 226002_at, 202820_at, 202625_at, 210754_s_at, 202626_s_at, 21…	310	606	15360	1.88055	1	0.369577	0.101932
GOTERM_BP_ALL	GO:0018108~peptidyl-tyrosine phosphorylation	6	0.0134	0.00568322	226101_at, 205051_s_at, 205463_s_at, 229830_at, 202625_at, 210754_s_at, 202626_s_at, 209374_s_at, 212827_at, 1555349_a_at, 202803_s_at,	310	57	15360	5.21562	1	0.369151	0.103296
GOTERM_BP_ALL	GO:0007275~multicellular organismal development	65	0.1454	0.00609426	205715_at, 205051_s_at, 204039_at, 219594_at, 204620_s_at, 221731_x_at, 1554676_at, 201858_s_at, 225001_at, 201200_at, 206877_at, 202551_s_at, 202552_s_at, 219505_at, 202625_at, 210754_s_at, 202626_s_at, 204951_at, 212688_at, 1563392_at, 213541_s_at, 241926_s_at, 211626_x_at, 206591_at, 206060_s_at, 210512_s_at, 210948_s_at, 221558_s_at, 243363_at, 243362_s_at, 227405_s_at, 214575_s_at, 1555779_a…	310	2349	15360	1.37107	1	0.385302	0.110361
GOTERM_BP_ALL	GO:0002562~somatic diversification of immune receptors via germline recombination within a single locus	4	0.0089	0.00615215	215117_at, 209500_x_at, 210314_x_at, 227766_at, 206591_at,	310	19	15360	10.4312	1	0.374937	0.111351
GOTERM_BP_ALL	GO:0045807~positive regulation of endocytosis	4	0.0089	0.00615215	200663_at, 1554899_s_at, 204232_at, 214575_s_at, 209374_s_at, 212827_at,	310	19	15360	10.4312	1	0.374937	0.111351
GOTERM_BP_ALL	GO:0016444~somatic cell DNA recombination	4	0.0089	0.00615215	215117_at, 209500_x_at, 210314_x_at, 227766_at, 206591_at,	310	19	15360	10.4312	1	0.374937	0.111351
GOTERM_BP_ALL	GO:0051239~regulation of multicellular organismal process	14	0.0313	0.0063553	208650_s_at, 266_s_at, 208651_x_at, 209771_x_at, 216379_x_at, 1554899_s_at, 204232_at, 228976_at, 205382_s_at, 1554676_at, 201858_s_at, 205297_s_at, 223501_at, 223502_s_at, 204924_at, 209500_x_at, 210314_x_at, 206380_s_at, 1555779_a_at, 205049_s_at, 226878_at, 209374_s_at, 212827_at, 206060_s_at,	310	292	15360	2.37561	1	0.380308	0.11482
GOTERM_BP_ALL	GO:0018212~peptidyl-tyrosine modification	6	0.0134	0.00657832	226101_at, 205051_s_at, 205463_s_at, 229830_at, 202625_at, 210754_s_at, 202626_s_at, 209374_s_at, 212827_at, 1555349_a_at, 202803_s_at,	310	59	15360	5.03882	1	0.386395	0.118613
GOTERM_BP_ALL	GO:0007626~locomotory behavior	11	0.0246	0.00688332	210512_s_at, 1554899_s_at, 204232_at, 212688_at, 209906_at, 205786_s_at, 203232_s_at, 206111_at, 207419_s_at, 214575_s_at, 210845_s_at, 211924_s_at, 1555349_a_at, 202803_s_at,	310	198	15360	2.75269	1	0.395908	0.123775
GOTERM_BP_ALL	GO:0017157~regulation of exocytosis	4	0.0089	0.00713137	1554899_s_at, 204232_at, 225001_at, 241742_at, 203999_at,	310	20	15360	9.90968	1	0.40256	0.127952
GOTERM_BP_ALL	GO:0050730~regulation of peptidyl-tyrosine phosphorylation	5	0.0112	0.00759184	226101_at, 205463_s_at, 229830_at, 202625_at, 210754_s_at, 202626_s_at, 209374_s_at, 212827_at, 1555349_a_at, 202803_s_at,	310	39	15360	6.35236	1	0.417879	0.135656
GOTERM_BP_ALL	GO:0051707~response to other organism	11	0.0246	0.00762085	204698_at, 33304_at, 208438_s_at, 208650_s_at, 266_s_at, 208651_x_at, 209771_x_at, 216379_x_at, 1554899_s_at, 204232_at, 206851_at, 206380_s_at, 1555745_a_at, 214575_s_at, 244261_at, 206332_s_at, 208965_s_at, 208966_x_at, 204924_at,	310	201	15360	2.7116	1	0.414864	0.13614
GOTERM_BP_ALL	GO:0051259~protein oligomerization	6	0.0134	0.00809946	203557_s_at, 227432_s_at, 210852_s_at, 205627_at, 208657_s_at, 203999_at,	310	62	15360	4.79501	1	0.430051	0.144075
GOTERM_BP_ALL	GO:0002200~somatic diversification of immune receptors	4	0.0089	0.00819768	215117_at, 209500_x_at, 210314_x_at, 227766_at, 206591_at,	310	21	15360	9.43779	1	0.429741	0.145695
GOTERM_BP_ALL	GO:0048513~organ development	39	0.0872	0.00976331	205051_s_at, 204039_at, 219594_at, 207655_s_at, 205463_s_at, 229830_at, 208328_s_at, 212535_at, 239571_at, 1554676_at, 201858_s_at, 225001_at, 206332_s_at, 208965_s_at, 208966_x_at, 201540_at, 205798_at, 226218_at, 227432_s_at, 244592_at, 1566428_at, 221969_at, 202625_at, 210754_s_at, 202626_s_at, 206707_x_at, 204951_at, 226878_at, 207030_s_at, 211126_s_at, 201792_at, 206591_at, 206060_s_at, 2151…	310	1282	15360	1.50732	1	0.483602	0.171127
GOTERM_BP_ALL	GO:0050853~B cell receptor signaling pathway	3	0.0067	0.0104256	1555779_a_at, 205049_s_at, 205297_s_at, 209374_s_at, 212827_at,	310	8	15360	18.5806	1	0.501925	0.181667
GOTERM_BP_ALL	GO:0007516~hemocyte development	3	0.0067	0.0104256	207655_s_at, 225001_at, 206591_at,	310	8	15360	18.5806	1	0.501925	0.181667
GOTERM_BP_ALL	GO:0030595~leukocyte chemotaxis	4	0.0089	0.0105979	1554899_s_at, 204232_at, 205786_s_at, 214575_s_at, 1555349_a_at, 202803_s_at,	310	23	15360	8.61711	1	0.498973	0.18439
GOTERM_BP_ALL	GO:0065008~regulation of biological quality	29	0.0649	0.011259	201482_at, 1554899_s_at, 204232_at, 206001_at, 205627_at, 217294_s_at, 210845_s_at, 211924_s_at, 223501_at, 223502_s_at, 200742_s_at, 204401_at, 201540_at, 201200_at, 208130_s_at, 202551_s_at, 202552_s_at, 244592_at, 212688_at, 224994_at, 231793_s_at, 225019_at, 228555_at, 207030_s_at, 211126_s_at, 1564494_s_at, 200656_s_at, 209555_s_at, 228766_at, 208650_s_at, 266_s_at, 208651_x_at, 209771_x_at,…	310	881	15360	1.63099	1	0.515913	0.194751
GOTERM_BP_ALL	GO:0051674~localization of cell	17	0.038	0.0113915	208650_s_at, 266_s_at, 208651_x_at, 209771_x_at, 216379_x_at, 210512_s_at, 1554899_s_at, 204232_at, 1554240_a_at, 204165_at, 209906_at, 204563_at, 206001_at, 214575_s_at, 209101_at, 210845_s_at, 211924_s_at, 1555349_a_at, 202803_s_at, 1557030_at, 225998_at, 229114_at, 242572_at, 226002_at, 201669_s_at, 225897_at, 208636_at, 208637_x_at, 205786_s_at, 209099_x_at, 216268_s_at,	310	421	15360	2.00077	1	0.51159	0.196813
GOTERM_BP_ALL	GO:0006928~cell motility	17	0.038	0.0113915	208650_s_at, 266_s_at, 208651_x_at, 209771_x_at, 216379_x_at, 210512_s_at, 1554899_s_at, 204232_at, 1554240_a_at, 204165_at, 209906_at, 204563_at, 206001_at, 214575_s_at, 209101_at, 210845_s_at, 211924_s_at, 1555349_a_at, 202803_s_at, 1557030_at, 225998_at, 229114_at, 242572_at, 226002_at, 201669_s_at, 225897_at, 208636_at, 208637_x_at, 205786_s_at, 209099_x_at, 216268_s_at,	310	421	15360	2.00077	1	0.51159	0.196813
GOTERM_BP_ALL	GO:0009308~amine metabolic process	18	0.0403	0.0116363	205518_s_at, 205463_s_at, 229830_at, 217388_s_at, 202862_at, 200629_at, 212334_at, 212335_at, 226850_at, 228754_at, 1555349_a_at, 202803_s_at, 226101_at, 206643_at, 225386_s_at, 218017_s_at, 202625_at, 210754_s_at, 202626_s_at, 210852_s_at, 202382_s_at, 1564494_s_at, 200656_s_at, 209374_s_at, 212827_at,	310	459	15360	1.94307	1	0.514939	0.20061
GOTERM_BP_ALL	GO:0043406~positive regulation of MAP kinase activity	6	0.0134	0.0118417	1557030_at, 225998_at, 229114_at, 242572_at, 226002_at, 205051_s_at, 208650_s_at, 266_s_at, 208651_x_at, 209771_x_at, 216379_x_at, 242714_at, 212688_at, 209374_s_at, 212827_at,	310	68	15360	4.37192	1	0.517013	0.203782
GOTERM_BP_ALL	GO:0002377~immunoglobulin production	4	0.0089	0.0119345	215117_at, 209500_x_at, 210314_x_at, 227766_at, 223501_at, 223502_s_at,	310	24	15360	8.25806	1	0.51571	0.205211
GOTERM_BP_ALL	GO:0042386~hemocyte differentiation	3	0.0067	0.0132274	207655_s_at, 225001_at, 206591_at,	310	9	15360	16.5161	1	0.548422	0.224872
GOTERM_BP_ALL	GO:0042060~wound healing	8	0.0179	0.0155014	209555_s_at, 228766_at, 208130_s_at, 219594_at, 202878_s_at, 212688_at, 221773_at, 209514_s_at, 209515_s_at, 210951_x_at, 210845_s_at, 211924_s_at,	310	129	15360	3.07277	1	0.602386	0.258339
GOTERM_BP_ALL	GO:0030154~cell differentiation	51	0.1141	0.0155262	202178_at, 204039_at, 217865_at, 1554676_at, 201858_s_at, 225001_at, 204924_at, 204951_at, 202625_at, 210754_s_at, 202626_s_at, 207943_x_at, 207002_s_at, 209318_x_at, 206591_at, 206060_s_at, 210609_s_at, 208650_s_at, 266_s_at, 208651_x_at, 209771_x_at, 216379_x_at, 210512_s_at, 210948_s_at, 221558_s_at, 243363_at, 243362_s_at, 203372_s_at, 232539_at, 203373_at, 211368_s_at, 214575_s_at, 1555779_a…	310	1835	15360	1.37709	1	0.598881	0.258696
GOTERM_BP_ALL	GO:0048869~cellular developmental process	51	0.1141	0.0155262	202178_at, 204039_at, 217865_at, 1554676_at, 201858_s_at, 225001_at, 204924_at, 204951_at, 202625_at, 210754_s_at, 202626_s_at, 207943_x_at, 207002_s_at, 209318_x_at, 206591_at, 206060_s_at, 210609_s_at, 208650_s_at, 266_s_at, 208651_x_at, 209771_x_at, 216379_x_at, 210512_s_at, 210948_s_at, 221558_s_at, 243363_at, 243362_s_at, 203372_s_at, 232539_at, 203373_at, 211368_s_at, 214575_s_at, 1555779_a…	310	1835	15360	1.37709	1	0.598881	0.258696
GOTERM_BP_ALL	GO:0006401~RNA catabolic process	5	0.0112	0.0156078	204698_at, 33304_at, 206851_at, 206111_at, 239393_at, 203556_at,	310	48	15360	5.16129	1	0.592767	0.25987
GOTERM_BP_ALL	GO:0042325~regulation of phosphorylation	6	0.0134	0.0166139	226101_at, 208650_s_at, 266_s_at, 208651_x_at, 209771_x_at, 216379_x_at, 205463_s_at, 229830_at, 202625_at, 210754_s_at, 202626_s_at, 209374_s_at, 212827_at, 1555349_a_at, 202803_s_at,	310	74	15360	4.01744	1	0.611896	0.274208
GOTERM_BP_ALL	GO:0048731~system development	49	0.1096	0.0174163	205051_s_at, 204039_at, 219594_at, 1554676_at, 201858_s_at, 225001_at, 202551_s_at, 202552_s_at, 204951_at, 202625_at, 210754_s_at, 202626_s_at, 206591_at, 206060_s_at, 210512_s_at, 210948_s_at, 221558_s_at, 243363_at, 243362_s_at, 214575_s_at, 1555779_a_at, 205049_s_at, 1559078_at, 219497_s_at, 219498_s_at, 222891_s_at, 210978_s_at, 209152_s_at, 209153_s_at, 210776_x_at, 213811_x_at, 207655_s_at…	310	1760	15360	1.37947	1	0.625453	0.285454
GOTERM_BP_ALL	GO:0042098~T cell proliferation	5	0.0112	0.017908	208650_s_at, 266_s_at, 208651_x_at, 209771_x_at, 216379_x_at, 1554240_a_at, 228976_at, 205786_s_at, 223501_at, 223502_s_at,	310	50	15360	4.95484	1	0.624228	0.292262
GOTERM_BP_ALL	GO:0009306~protein secretion	5	0.0112	0.017908	242216_at, 205269_at, 205270_s_at, 1554676_at, 201858_s_at, 223501_at, 223502_s_at, 204401_at,	310	50	15360	4.95484	1	0.624228	0.292262
GOTERM_BP_ALL	GO:0030217~T cell differentiation	5	0.0112	0.017908	215117_at, 227766_at, 204951_at, 226878_at, 206060_s_at,	310	50	15360	4.95484	1	0.624228	0.292262
GOTERM_BP_ALL	GO:0050851~antigen receptor-mediated signaling pathway	4	0.0089	0.0182127	1555779_a_at, 205049_s_at, 205297_s_at, 209374_s_at, 212827_at, 206060_s_at,	310	28	15360	7.07834	1	0.626719	0.296451
GOTERM_BP_ALL	GO:0010324~membrane invagination	10	0.0224	0.0184116	200900_s_at, 208650_s_at, 266_s_at, 208651_x_at, 209771_x_at, 216379_x_at, 200663_at, 1554899_s_at, 204232_at, 219457_s_at, 202878_s_at, 214511_x_at, 216950_s_at, 213256_at, 214575_s_at, 209374_s_at, 212827_at,	310	197	15360	2.51515	1	0.623321	0.299173
GOTERM_BP_ALL	GO:0006897~endocytosis	10	0.0224	0.0184116	200900_s_at, 208650_s_at, 266_s_at, 208651_x_at, 209771_x_at, 216379_x_at, 200663_at, 1554899_s_at, 204232_at, 219457_s_at, 202878_s_at, 214511_x_at, 216950_s_at, 213256_at, 214575_s_at, 209374_s_at, 212827_at,	310	197	15360	2.51515	1	0.623321	0.299173
GOTERM_BP_ALL	GO:0007599~hemostasis	7	0.0157	0.0185298	209555_s_at, 228766_at, 208130_s_at, 202878_s_at, 244592_at, 212688_at, 209514_s_at, 209515_s_at, 210951_x_at, 210845_s_at, 211924_s_at,	310	104	15360	3.33499	1	0.622037	0.300785
GOTERM_BP_ALL	GO:0050794~regulation of cellular process	107	0.2394	0.0190692	205051_s_at, 202178_at, 208540_x_at, 200660_at, 200629_at, 205267_at, 204924_at, 201200_at, 201161_s_at, 222116_s_at, 207943_x_at, 207002_s_at, 209318_x_at, 1563392_at, 213541_s_at, 241926_s_at, 211626_x_at, 210609_s_at, 225655_at, 203556_at, 213016_at, 202820_at, 206715_at, 1559078_at, 219497_s_at, 219498_s_at, 222891_s_at, 201865_x_at, 201866_s_at, 211671_s_at, 232431_at, 216321_s_at, 209152_s_…	310	4422	15360	1.19893	1	0.629067	0.3081
GOTERM_BP_ALL	GO:0032640~tumor necrosis factor production	3	0.0067	0.0196801	1554899_s_at, 204232_at, 214575_s_at, 204924_at,	310	11	15360	13.5132	1	0.637194	0.316297
GOTERM_BP_ALL	GO:0019220~regulation of phosphate metabolic process	6	0.0134	0.0204185	226101_at, 208650_s_at, 266_s_at, 208651_x_at, 209771_x_at, 216379_x_at, 205463_s_at, 229830_at, 202625_at, 210754_s_at, 202626_s_at, 209374_s_at, 212827_at, 1555349_a_at, 202803_s_at,	310	78	15360	3.81141	1	0.647323	0.326081
GOTERM_BP_ALL	GO:0051174~regulation of phosphorus metabolic process	6	0.0134	0.0204185	226101_at, 208650_s_at, 266_s_at, 208651_x_at, 209771_x_at, 216379_x_at, 205463_s_at, 229830_at, 202625_at, 210754_s_at, 202626_s_at, 209374_s_at, 212827_at, 1555349_a_at, 202803_s_at,	310	78	15360	3.81141	1	0.647323	0.326081
GOTERM_BP_ALL	GO:0019752~carboxylic acid metabolic process	20	0.0447	0.0226325	209555_s_at, 228766_at, 205518_s_at, 205463_s_at, 229830_at, 217388_s_at, 202862_at, 200629_at, 204446_s_at, 228754_at, 1555349_a_at, 202803_s_at, 226101_at, 206643_at, 200832_s_at, 208130_s_at, 225386_s_at, 225447_at, 202625_at, 210754_s_at, 202626_s_at, 210852_s_at, 210980_s_at, 1555419_a_at, 213702_x_at, 1555037_a_at, 201193_at, 209374_s_at, 212827_at,	310	572	15360	1.73246	1	0.678479	0.35463
GOTERM_BP_ALL	GO:0009966~regulation of signal transduction	20	0.0447	0.0232101	208650_s_at, 266_s_at, 208651_x_at, 209771_x_at, 216379_x_at, 210512_s_at, 224609_at, 210948_s_at, 221558_s_at, 243363_at, 243362_s_at, 209815_at, 203386_at, 203372_s_at, 232539_at, 203373_at, 211368_s_at, 213618_at, 222116_s_at, 202625_at, 210754_s_at, 202626_s_at, 204951_at, 203354_s_at, 204011_at, 209099_x_at, 216268_s_at, 216620_s_at, 224516_s_at, 233955_x_at, 212956_at, 217800_s_at, 58780_s_…	310	573	15360	1.72944	1	0.684348	0.361887
GOTERM_BP_ALL	GO:0006807~nitrogen compound metabolic process	18	0.0403	0.023218	205518_s_at, 205463_s_at, 229830_at, 217388_s_at, 202862_at, 200629_at, 212334_at, 212335_at, 226850_at, 228754_at, 1555349_a_at, 202803_s_at, 226101_at, 206643_at, 225386_s_at, 218017_s_at, 202625_at, 210754_s_at, 202626_s_at, 210852_s_at, 202382_s_at, 1564494_s_at, 200656_s_at, 209374_s_at, 212827_at,	310	496	15360	1.79813	1	0.681085	0.361986
GOTERM_BP_ALL	GO:0051291~protein heterooligomerization	3	0.0067	0.0233061	203557_s_at, 227432_s_at, 208657_s_at,	310	12	15360	12.3871	1	0.679123	0.363086
GOTERM_BP_ALL	GO:0006082~organic acid metabolic process	20	0.0447	0.0237754	209555_s_at, 228766_at, 205518_s_at, 205463_s_at, 229830_at, 217388_s_at, 202862_at, 200629_at, 204446_s_at, 228754_at, 1555349_a_at, 202803_s_at, 226101_at, 206643_at, 200832_s_at, 208130_s_at, 225386_s_at, 225447_at, 202625_at, 210754_s_at, 202626_s_at, 210852_s_at, 210980_s_at, 1555419_a_at, 213702_x_at, 1555037_a_at, 201193_at, 209374_s_at, 212827_at,	310	575	15360	1.72342	1	0.683147	0.368915
GOTERM_BP_ALL	GO:0001932~regulation of protein amino acid phosphorylation	5	0.0112	0.0245436	226101_at, 205463_s_at, 229830_at, 202625_at, 210754_s_at, 202626_s_at, 209374_s_at, 212827_at, 1555349_a_at, 202803_s_at,	310	55	15360	4.5044	1	0.691559	0.378347
GOTERM_BP_ALL	GO:0051249~regulation of lymphocyte activation	6	0.0134	0.0259206	208650_s_at, 266_s_at, 208651_x_at, 209771_x_at, 216379_x_at, 209500_x_at, 210314_x_at, 228976_at, 226878_at, 209374_s_at, 212827_at, 223501_at, 223502_s_at,	310	83	15360	3.58181	1	0.708289	0.394922
GOTERM_BP_ALL	GO:0033238~regulation of amine metabolic process	5	0.0112	0.0260263	226101_at, 205463_s_at, 229830_at, 202625_at, 210754_s_at, 202626_s_at, 209374_s_at, 212827_at, 1555349_a_at, 202803_s_at,	310	56	15360	4.42396	1	0.706575	0.396176
GOTERM_BP_ALL	GO:0006521~regulation of amino acid metabolic process	5	0.0112	0.0260263	226101_at, 205463_s_at, 229830_at, 202625_at, 210754_s_at, 202626_s_at, 209374_s_at, 212827_at, 1555349_a_at, 202803_s_at,	310	56	15360	4.42396	1	0.706575	0.396176
GOTERM_BP_ALL	GO:0005975~carbohydrate metabolic process	19	0.0425	0.026644	205518_s_at, 221485_at, 201425_at, 202990_at, 212334_at, 212335_at, 217294_s_at, 226850_at, 211795_s_at, 227266_s_at, 223120_at, 227432_s_at, 225447_at, 201576_s_at, 218017_s_at, 201118_at, 202382_s_at, 208657_s_at, 212737_at, 35820_at, 203041_s_at, 226671_at, 203042_at, 1555037_a_at, 201193_at,	310	543	15360	1.73374	1	0.708814	0.40346
GOTERM_BP_ALL	GO:0030593~neutrophil chemotaxis	3	0.0067	0.0271827	1554899_s_at, 204232_at, 205786_s_at, 1555349_a_at, 202803_s_at,	310	13	15360	11.4342	1	0.712988	0.409744
GOTERM_BP_ALL	GO:0051251~positive regulation of lymphocyte activation	5	0.0112	0.0275616	208650_s_at, 266_s_at, 208651_x_at, 209771_x_at, 216379_x_at, 209500_x_at, 210314_x_at, 228976_at, 209374_s_at, 212827_at, 223501_at, 223502_s_at,	310	57	15360	4.34635	1	0.71494	0.414126
GOTERM_BP_ALL	GO:0050900~leukocyte migration	4	0.0089	0.0281906	1554899_s_at, 204232_at, 205786_s_at, 214575_s_at, 1555349_a_at, 202803_s_at,	310	33	15360	6.00587	1	0.720074	0.421333
GOTERM_BP_ALL	GO:0007243~protein kinase cascade	15	0.0336	0.028289	205051_s_at, 208650_s_at, 266_s_at, 208651_x_at, 209771_x_at, 216379_x_at, 224609_at, 203372_s_at, 232539_at, 203373_at, 211368_s_at, 211795_s_at, 227266_s_at, 1557030_at, 225998_at, 229114_at, 242572_at, 226002_at, 242714_at, 204951_at, 212688_at, 202625_at, 210754_s_at, 202626_s_at, 209374_s_at, 212827_at, 224516_s_at, 233955_x_at, 206255_at, 217800_s_at,	310	393	15360	1.89116	1	0.718325	0.422453
GOTERM_BP_ALL	GO:0032946~positive regulation of mononuclear cell proliferation	4	0.0089	0.0304707	208650_s_at, 266_s_at, 208651_x_at, 209771_x_at, 216379_x_at, 228976_at, 209374_s_at, 212827_at, 223501_at, 223502_s_at,	310	34	15360	5.82922	1	0.73911	0.446761
GOTERM_BP_ALL	GO:0050671~positive regulation of lymphocyte proliferation	4	0.0089	0.0304707	208650_s_at, 266_s_at, 208651_x_at, 209771_x_at, 216379_x_at, 228976_at, 209374_s_at, 212827_at, 223501_at, 223502_s_at,	310	34	15360	5.82922	1	0.73911	0.446761
GOTERM_BP_ALL	GO:0050865~regulation of cell activation	6	0.0134	0.0322905	208650_s_at, 266_s_at, 208651_x_at, 209771_x_at, 216379_x_at, 209500_x_at, 210314_x_at, 228976_at, 226878_at, 209374_s_at, 212827_at, 223501_at, 223502_s_at,	310	88	15360	3.3783	1	0.756724	0.466292
GOTERM_BP_ALL	GO:0043687~post-translational protein modification	42	0.094	0.0325165	202178_at, 202786_at, 205051_s_at, 205418_at, 201482_at, 205463_s_at, 229830_at, 204604_at, 218909_at, 220012_at, 231944_at, 204971_at, 211795_s_at, 227266_s_at, 1555349_a_at, 202803_s_at, 208438_s_at, 226101_at, 204214_s_at, 242714_at, 227432_s_at, 204157_s_at, 202625_at, 210754_s_at, 202626_s_at, 224994_at, 231793_s_at, 225019_at, 228555_at, 1563392_at, 213541_s_at, 241926_s_at, 211626_x_at, 20…	310	1522	15360	1.3673	1	0.756354	0.468671
GOTERM_BP_ALL	GO:0044248~cellular catabolic process	20	0.0447	0.0328556	204698_at, 33304_at, 217388_s_at, 202862_at, 203234_at, 212334_at, 212335_at, 205627_at, 217294_s_at, 206111_at, 239393_at, 203556_at, 200742_s_at, 206643_at, 206851_at, 225447_at, 210852_s_at, 201118_at, 202382_s_at, 1555745_a_at, 212737_at, 35820_at, 1555037_a_at, 201193_at,	310	596	15360	1.6627	1	0.757198	0.472222
GOTERM_BP_ALL	GO:0007610~behavior	13	0.0291	0.034	210512_s_at, 1554899_s_at, 204232_at, 209906_at, 206001_at, 207419_s_at, 206111_at, 214575_s_at, 210845_s_at, 211924_s_at, 1555349_a_at, 202803_s_at, 212688_at, 205786_s_at, 212737_at, 35820_at, 203232_s_at,	310	328	15360	1.96381	1	0.766354	0.484042
GOTERM_BP_ALL	GO:0006909~phagocytosis	4	0.0089	0.0353127	1554899_s_at, 204232_at, 202878_s_at, 214511_x_at, 216950_s_at, 214575_s_at,	310	36	15360	5.50538	1	0.776672	0.497291
GOTERM_BP_ALL	GO:0001816~cytokine production	7	0.0157	0.0355282	208650_s_at, 266_s_at, 208651_x_at, 209771_x_at, 216379_x_at, 1554899_s_at, 204232_at, 205269_at, 205270_s_at, 1554676_at, 201858_s_at, 212501_at, 214575_s_at, 204924_at,	310	121	15360	2.86644	1	0.776099	0.499435
GOTERM_BP_ALL	GO:0051049~regulation of transport	7	0.0157	0.0355282	200663_at, 1554899_s_at, 204232_at, 225001_at, 214575_s_at, 209374_s_at, 212827_at, 241742_at, 203999_at,	310	121	15360	2.86644	1	0.776099	0.499435
GOTERM_BP_ALL	GO:0015718~monocarboxylic acid transport	3	0.0067	0.0356417	202856_s_at, 228754_at, 204462_s_at,	310	15	15360	9.90968	1	0.771939	0.50056
GOTERM_BP_ALL	GO:0030100~regulation of endocytosis	4	0.0089	0.0378736	200663_at, 1554899_s_at, 204232_at, 214575_s_at, 209374_s_at, 212827_at,	310	37	15360	5.35658	1	0.789951	0.522214
GOTERM_BP_ALL	GO:0016049~cell growth	9	0.0201	0.0403897	201200_at, 201540_at, 202551_s_at, 202552_s_at, 203372_s_at, 232539_at, 203373_at, 224994_at, 231793_s_at, 225019_at, 228555_at, 205627_at, 207030_s_at, 211126_s_at, 217294_s_at, 209101_at,	310	192	15360	2.32258	1	0.808626	0.545559
GOTERM_BP_ALL	GO:0045859~regulation of protein kinase activity	10	0.0224	0.043461	1557030_at, 225998_at, 229114_at, 242572_at, 226002_at, 205051_s_at, 208650_s_at, 266_s_at, 208651_x_at, 209771_x_at, 216379_x_at, 242714_at, 205899_at, 212688_at, 218145_at, 204011_at, 214575_s_at, 209374_s_at, 212827_at,	310	230	15360	2.15428	1	0.829428	0.57259
GOTERM_BP_ALL	GO:0032501~multicellular organismal process	90	0.2013	0.0443565	205715_at, 205051_s_at, 204039_at, 219594_at, 204620_s_at, 221731_x_at, 1554676_at, 201858_s_at, 206001_at, 225001_at, 204924_at, 204401_at, 201200_at, 206877_at, 206380_s_at, 202551_s_at, 202552_s_at, 219505_at, 202625_at, 210754_s_at, 202626_s_at, 212688_at, 204951_at, 1563392_at, 213541_s_at, 241926_s_at, 211626_x_at, 206591_at, 206060_s_at, 208650_s_at, 266_s_at, 208651_x_at, 209771_x_at, 216…	310	3759	15360	1.18631	1	0.833423	0.580179
GOTERM_BP_ALL	GO:0042981~regulation of apoptosis	18	0.0403	0.0449036	202178_at, 210609_s_at, 208650_s_at, 266_s_at, 208651_x_at, 209771_x_at, 216379_x_at, 210512_s_at, 1554899_s_at, 204232_at, 203372_s_at, 232539_at, 203373_at, 204285_s_at, 204286_s_at, 211368_s_at, 214575_s_at, 223501_at, 223502_s_at, 206332_s_at, 208965_s_at, 208966_x_at, 204924_at, 226101_at, 242714_at, 227766_at, 207943_x_at, 207002_s_at, 209318_x_at, 208636_at, 208637_x_at, 212501_at,	310	538	15360	1.65775	1	0.834929	0.584753
GOTERM_BP_ALL	GO:0006520~amino acid metabolic process	12	0.0268	0.0458091	206643_at, 226101_at, 205463_s_at, 229830_at, 225386_s_at, 217388_s_at, 202862_at, 202625_at, 210754_s_at, 202626_s_at, 210852_s_at, 200629_at, 209374_s_at, 212827_at, 228754_at, 1555349_a_at, 202803_s_at,	310	306	15360	1.94307	1	0.838774	0.59222
GOTERM_BP_ALL	GO:0008361~regulation of cell size	9	0.0201	0.046077	201200_at, 201540_at, 202551_s_at, 202552_s_at, 203372_s_at, 232539_at, 203373_at, 224994_at, 231793_s_at, 225019_at, 228555_at, 205627_at, 207030_s_at, 211126_s_at, 217294_s_at, 209101_at,	310	197	15360	2.26363	1	0.838359	0.594405
GOTERM_BP_ALL	GO:0043412~biopolymer modification	49	0.1096	0.0471216	205051_s_at, 202786_at, 202178_at, 218909_at, 211795_s_at, 227266_s_at, 212688_at, 202625_at, 210754_s_at, 202626_s_at, 224994_at, 231793_s_at, 225019_at, 228555_at, 1563392_at, 213541_s_at, 241926_s_at, 211626_x_at, 206060_s_at, 213116_at, 221752_at, 225655_at, 227698_s_at, 204332_s_at, 203372_s_at, 232539_at, 203373_at, 204852_s_at, 239393_at, 40016_g_at, 209282_at, 38269_at, 213256_at, 212256_…	310	1877	15360	1.29348	1	0.842935	0.602818
GOTERM_BP_ALL	GO:0043067~regulation of programmed cell death	18	0.0403	0.0488251	202178_at, 210609_s_at, 208650_s_at, 266_s_at, 208651_x_at, 209771_x_at, 216379_x_at, 210512_s_at, 1554899_s_at, 204232_at, 203372_s_at, 232539_at, 203373_at, 204285_s_at, 204286_s_at, 211368_s_at, 214575_s_at, 223501_at, 223502_s_at, 206332_s_at, 208965_s_at, 208966_x_at, 204924_at, 226101_at, 242714_at, 227766_at, 207943_x_at, 207002_s_at, 209318_x_at, 208636_at, 208637_x_at, 212501_at,	310	544	15360	1.63947	1	0.851297	0.616183
GOTERM_BP_ALL	GO:0051050~positive regulation of transport	4	0.0089	0.0490311	200663_at, 1554899_s_at, 204232_at, 214575_s_at, 209374_s_at, 212827_at,	310	41	15360	4.83399	1	0.850474	0.61777
GOTERM_BP_ALL	GO:0048523~negative regulation of cellular process	32	0.0716	0.0493076	208540_x_at, 200660_at, 202178_at, 201482_at, 203796_s_at, 203795_s_at, 1554899_s_at, 204232_at, 205627_at, 200629_at, 217294_s_at, 223501_at, 223502_s_at, 201161_s_at, 204951_at, 207943_x_at, 207002_s_at, 209318_x_at, 208657_s_at, 244261_at, 242216_at, 210512_s_at, 210948_s_at, 221558_s_at, 243363_at, 243362_s_at, 209815_at, 203372_s_at, 232539_at, 203373_at, 229790_at, 214575_s_at, 203556_at, 2…	310	1132	15360	1.40066	1	0.850076	0.619891
GOTERM_BP_ALL	GO:0016265~death	25	0.0559	0.0494405	202178_at, 1554899_s_at, 204232_at, 204285_s_at, 204286_s_at, 217865_at, 1554676_at, 201858_s_at, 223501_at, 223502_s_at, 206332_s_at, 208965_s_at, 208966_x_at, 1555349_a_at, 202803_s_at, 204924_at, 226101_at, 242714_at, 207943_x_at, 207002_s_at, 209318_x_at, 1555745_a_at, 210609_s_at, 208650_s_at, 266_s_at, 208651_x_at, 209771_x_at, 216379_x_at, 210512_s_at, 203372_s_at, 232539_at, 203373_at, 21…	310	834	15360	1.48526	1	0.846809	0.620906
GOTERM_BP_ALL	GO:0008219~cell death	25	0.0559	0.0494405	202178_at, 1554899_s_at, 204232_at, 204285_s_at, 204286_s_at, 217865_at, 1554676_at, 201858_s_at, 223501_at, 223502_s_at, 206332_s_at, 208965_s_at, 208966_x_at, 1555349_a_at, 202803_s_at, 204924_at, 226101_at, 242714_at, 207943_x_at, 207002_s_at, 209318_x_at, 1555745_a_at, 210609_s_at, 208650_s_at, 266_s_at, 208651_x_at, 209771_x_at, 216379_x_at, 210512_s_at, 203372_s_at, 232539_at, 203373_at, 21…	310	834	15360	1.48526	1	0.846809	0.620906
GOTERM_BP_ALL	GO:0007596~blood coagulation	6	0.0134	0.0494988	209555_s_at, 228766_at, 208130_s_at, 202878_s_at, 212688_at, 209514_s_at, 209515_s_at, 210951_x_at, 210845_s_at, 211924_s_at,	310	99	15360	3.00293	1	0.845135	0.62135
GOTERM_BP_ALL	GO:0016445~somatic diversification of immunoglobulins	3	0.0067	0.0499336	215117_at, 209500_x_at, 210314_x_at, 227766_at,	310	18	15360	8.25806	1	0.845713	0.62465
GOTERM_BP_ALL	GO:0043549~regulation of kinase activity	10	0.0224	0.0502694	1557030_at, 225998_at, 229114_at, 242572_at, 226002_at, 205051_s_at, 208650_s_at, 266_s_at, 208651_x_at, 209771_x_at, 216379_x_at, 242714_at, 205899_at, 212688_at, 218145_at, 204011_at, 214575_s_at, 209374_s_at, 212827_at,	310	236	15360	2.09951	1	0.845701	0.627179
GOTERM_BP_ALL	GO:0048519~negative regulation of biological process	33	0.0738	0.0518238	208540_x_at, 200660_at, 202178_at, 201482_at, 203796_s_at, 203795_s_at, 1554899_s_at, 204232_at, 1554676_at, 201858_s_at, 205627_at, 200629_at, 217294_s_at, 223501_at, 223502_s_at, 201161_s_at, 204951_at, 207943_x_at, 207002_s_at, 209318_x_at, 208657_s_at, 244261_at, 242216_at, 210512_s_at, 210948_s_at, 221558_s_at, 243363_at, 243362_s_at, 209815_at, 203372_s_at, 232539_at, 203373_at, 229790_at, …	310	1181	15360	1.3845	1	0.852659	0.638681
GOTERM_BP_ALL	GO:0050817~coagulation	6	0.0134	0.05311	209555_s_at, 228766_at, 208130_s_at, 202878_s_at, 212688_at, 209514_s_at, 209515_s_at, 210951_x_at, 210845_s_at, 211924_s_at,	310	101	15360	2.94347	1	0.857797	0.647943
GOTERM_BP_ALL	GO:0006464~protein modification process	47	0.1051	0.053561	202178_at, 202786_at, 205051_s_at, 205418_at, 201482_at, 205463_s_at, 229830_at, 204604_at, 218909_at, 220012_at, 231944_at, 204971_at, 211795_s_at, 227266_s_at, 1555349_a_at, 202803_s_at, 208438_s_at, 226101_at, 204214_s_at, 242714_at, 227432_s_at, 204157_s_at, 202625_at, 210754_s_at, 202626_s_at, 1563392_at, 213541_s_at, 241926_s_at, 211626_x_at, 224994_at, 231793_s_at, 225019_at, 228555_at, 15…	310	1804	15360	1.29089	1	0.858327	0.651136
GOTERM_BP_ALL	GO:0045860~positive regulation of protein kinase activity	7	0.0157	0.0537144	1557030_at, 225998_at, 229114_at, 242572_at, 226002_at, 205051_s_at, 208650_s_at, 266_s_at, 208651_x_at, 209771_x_at, 216379_x_at, 242714_at, 212688_at, 214575_s_at, 209374_s_at, 212827_at,	310	134	15360	2.58835	1	0.857274	0.652217
GOTERM_BP_ALL	GO:0009617~response to bacterium	6	0.0134	0.0549717	208650_s_at, 266_s_at, 208651_x_at, 209771_x_at, 216379_x_at, 1554899_s_at, 204232_at, 206851_at, 206380_s_at, 1555745_a_at, 214575_s_at,	310	102	15360	2.91461	1	0.861989	0.660951
GOTERM_BP_ALL	GO:0051338~regulation of transferase activity	10	0.0224	0.055379	1557030_at, 225998_at, 229114_at, 242572_at, 226002_at, 205051_s_at, 208650_s_at, 266_s_at, 208651_x_at, 209771_x_at, 216379_x_at, 242714_at, 205899_at, 212688_at, 218145_at, 204011_at, 214575_s_at, 209374_s_at, 212827_at,	310	241	15360	2.05595	1	0.862249	0.663735
GOTERM_BP_ALL	GO:0007229~integrin-mediated signaling pathway	5	0.0112	0.0570256	1554240_a_at, 205786_s_at, 209101_at, 241742_at, 1555349_a_at, 202803_s_at,	310	72	15360	3.44086	1	0.868608	0.674773
GOTERM_BP_ALL	GO:0032760~positive regulation of tumor necrosis factor production	2	0.0045	0.0591494	1554899_s_at, 204232_at, 204924_at,	310	3	15360	33.0323	1	0.876774	0.688502
GOTERM_BP_ALL	GO:0051704~multi-organism process	12	0.0268	0.0599786	204698_at, 33304_at, 208438_s_at, 208650_s_at, 266_s_at, 208651_x_at, 209771_x_at, 216379_x_at, 1554899_s_at, 204232_at, 206851_at, 206380_s_at, 1555745_a_at, 214575_s_at, 244261_at, 206332_s_at, 208965_s_at, 208966_x_at, 200678_x_at, 216041_x_at, 211284_s_at, 204924_at,	310	320	15360	1.85806	1	0.878788	0.693712
GOTERM_BP_ALL	GO:0033674~positive regulation of kinase activity	7	0.0157	0.0602656	1557030_at, 225998_at, 229114_at, 242572_at, 226002_at, 205051_s_at, 208650_s_at, 266_s_at, 208651_x_at, 209771_x_at, 216379_x_at, 242714_at, 212688_at, 214575_s_at, 209374_s_at, 212827_at,	310	138	15360	2.51332	1	0.878392	0.695496
GOTERM_BP_ALL	GO:0051347~positive regulation of transferase activity	7	0.0157	0.0654777	1557030_at, 225998_at, 229114_at, 242572_at, 226002_at, 205051_s_at, 208650_s_at, 266_s_at, 208651_x_at, 209771_x_at, 216379_x_at, 242714_at, 212688_at, 214575_s_at, 209374_s_at, 212827_at,	310	141	15360	2.45985	1	0.897794	0.72623
GOTERM_BP_ALL	GO:0050871~positive regulation of B cell activation	3	0.0067	0.0659087	209500_x_at, 210314_x_at, 209374_s_at, 212827_at, 223501_at, 223502_s_at,	310	21	15360	7.07834	1	0.896402	0.728636
GOTERM_BP_ALL	GO:0042100~B cell proliferation	3	0.0067	0.0659087	1555779_a_at, 205049_s_at, 209374_s_at, 212827_at, 223501_at, 223502_s_at,	310	21	15360	7.07834	1	0.896402	0.728636
GOTERM_BP_ALL	GO:0006917~induction of apoptosis	9	0.0201	0.0664851	210609_s_at, 226101_at, 208650_s_at, 266_s_at, 208651_x_at, 209771_x_at, 216379_x_at, 242714_at, 204285_s_at, 204286_s_at, 207943_x_at, 207002_s_at, 209318_x_at, 212501_at, 206332_s_at, 208965_s_at, 208966_x_at, 204924_at,	310	213	15360	2.09359	1	0.897036	0.731821
GOTERM_BP_ALL	GO:0007517~muscle development	8	0.0179	0.0669595	201540_at, 210948_s_at, 221558_s_at, 243363_at, 243362_s_at, 206707_x_at, 208328_s_at, 212535_at, 239571_at, 201792_at, 207030_s_at, 211126_s_at, 210978_s_at, 209099_x_at, 216268_s_at,	310	177	15360	2.23948	1	0.897291	0.734417
GOTERM_BP_ALL	GO:0012502~induction of programmed cell death	9	0.0201	0.0680344	210609_s_at, 226101_at, 208650_s_at, 266_s_at, 208651_x_at, 209771_x_at, 216379_x_at, 242714_at, 204285_s_at, 204286_s_at, 207943_x_at, 207002_s_at, 209318_x_at, 212501_at, 206332_s_at, 208965_s_at, 208966_x_at, 204924_at,	310	214	15360	2.08381	1	0.899675	0.740209
GOTERM_BP_ALL	GO:0032944~regulation of mononuclear cell proliferation	4	0.0089	0.0683987	208650_s_at, 266_s_at, 208651_x_at, 209771_x_at, 216379_x_at, 228976_at, 209374_s_at, 212827_at, 223501_at, 223502_s_at,	310	47	15360	4.21688	1	0.899523	0.742145
GOTERM_BP_ALL	GO:0050670~regulation of lymphocyte proliferation	4	0.0089	0.0683987	208650_s_at, 266_s_at, 208651_x_at, 209771_x_at, 216379_x_at, 228976_at, 209374_s_at, 212827_at, 223501_at, 223502_s_at,	310	47	15360	4.21688	1	0.899523	0.742145
GOTERM_BP_ALL	GO:0050790~regulation of catalytic activity	16	0.0358	0.0689646	205051_s_at, 208650_s_at, 266_s_at, 208651_x_at, 209771_x_at, 216379_x_at, 205899_at, 203386_at, 204285_s_at, 204286_s_at, 218145_at, 213618_at, 214575_s_at, 1557030_at, 225998_at, 229114_at, 242572_at, 226002_at, 242714_at, 222116_s_at, 212688_at, 204011_at, 212737_at, 35820_at, 209374_s_at, 212827_at, 212956_at,	310	488	15360	1.62454	1	0.89866	0.745125
GOTERM_BP_ALL	GO:0040007~growth	11	0.0246	0.0708118	201200_at, 201540_at, 219594_at, 202551_s_at, 202552_s_at, 209815_at, 203372_s_at, 232539_at, 203373_at, 224994_at, 231793_s_at, 225019_at, 228555_at, 205627_at, 207030_s_at, 211126_s_at, 217294_s_at, 209101_at,	310	291	15360	1.87296	1	0.903541	0.754626
GOTERM_BP_ALL	GO:0044238~primary metabolic process	181	0.4049	0.0711253	208540_x_at, 200660_at, 202178_at, 202786_at, 205051_s_at, 226136_at, 218909_at, 238071_at, 200629_at, 205267_at, 211026_s_at, 211795_s_at, 227266_s_at, 201487_at, 225647_s_at, 225646_at, 201200_at, 201161_s_at, 223732_at, 206380_s_at, 225386_s_at, 207943_x_at, 207002_s_at, 209318_x_at, 1563392_at, 213541_s_at, 241926_s_at, 211626_x_at, 202901_x_at, 202902_s_at, 206591_at, 206060_s_at, 213116_at,…	310	8291	15360	1.08169	1	0.903211	0.756205
GOTERM_BP_ALL	GO:0006915~apoptosis	23	0.0515	0.0727773	202178_at, 210609_s_at, 208650_s_at, 266_s_at, 208651_x_at, 209771_x_at, 216379_x_at, 210512_s_at, 1554899_s_at, 204232_at, 203372_s_at, 232539_at, 203373_at, 204285_s_at, 204286_s_at, 1554676_at, 201858_s_at, 217865_at, 218145_at, 211368_s_at, 214575_s_at, 223501_at, 223502_s_at, 206332_s_at, 208965_s_at, 208966_x_at, 204924_at, 1555349_a_at, 202803_s_at, 226101_at, 242714_at, 227766_at, 202820_…	310	784	15360	1.45359	1	0.907194	0.764367
GOTERM_BP_ALL	GO:0016044~membrane organization and biogenesis	11	0.0246	0.0739566	200900_s_at, 208650_s_at, 266_s_at, 208651_x_at, 209771_x_at, 216379_x_at, 200663_at, 1554899_s_at, 204232_at, 219457_s_at, 202878_s_at, 214511_x_at, 216950_s_at, 213256_at, 1554600_s_at, 203411_s_at, 214575_s_at, 209374_s_at, 212827_at,	310	295	15360	1.84757	1	0.909544	0.770034
GOTERM_BP_ALL	GO:0009056~catabolic process	22	0.0492	0.0762571	204698_at, 33304_at, 217388_s_at, 202862_at, 203234_at, 205627_at, 212334_at, 212335_at, 217294_s_at, 1569614_s_at, 206111_at, 239393_at, 203556_at, 200742_s_at, 206643_at, 206851_at, 225447_at, 210852_s_at, 201118_at, 202382_s_at, 1555745_a_at, 212737_at, 35820_at, 1555037_a_at, 201193_at, 200678_x_at, 216041_x_at, 211284_s_at,	310	746	15360	1.46121	1	0.915077	0.780721
GOTERM_BP_ALL	GO:0009887~organ morphogenesis	14	0.0313	0.0764551	210512_s_at, 205463_s_at, 229830_at, 210948_s_at, 221558_s_at, 243363_at, 243362_s_at, 209815_at, 209101_at, 201540_at, 227432_s_at, 244592_at, 1566428_at, 221969_at, 207030_s_at, 211126_s_at, 212501_at, 221773_at, 204011_at, 209099_x_at, 216268_s_at,	310	415	15360	1.67151	1	0.914405	0.781618
GOTERM_BP_ALL	GO:0007264~small GTPase mediated signal transduction	16	0.0358	0.078004	217762_s_at, 217763_s_at, 217764_s_at, 227698_s_at, 203386_at, 225001_at, 207419_s_at, 213618_at, 204214_s_at, 222116_s_at, 242110_at, 204951_at, 229062_at, 209514_s_at, 209515_s_at, 210951_x_at, 203354_s_at, 216620_s_at, 212956_at, 58780_s_at,	310	497	15360	1.59512	1	0.91753	0.788519
GOTERM_BP_ALL	GO:0006519~amino acid and derivative metabolic process	13	0.0291	0.0780433	205463_s_at, 229830_at, 217388_s_at, 202862_at, 200629_at, 228754_at, 1555349_a_at, 202803_s_at, 226101_at, 206643_at, 225386_s_at, 202625_at, 210754_s_at, 202626_s_at, 210852_s_at, 1564494_s_at, 200656_s_at, 209374_s_at, 212827_at,	310	376	15360	1.71311	1	0.916434	0.788691
GOTERM_BP_ALL	GO:0030091~protein repair	2	0.0045	0.0780803	225782_at, 217977_at,	310	4	15360	24.7742	1	0.91533	0.788853
GOTERM_BP_ALL	GO:0032680~regulation of tumor necrosis factor production	2	0.0045	0.0780803	1554899_s_at, 204232_at, 204924_at,	310	4	15360	24.7742	1	0.91533	0.788853
GOTERM_BP_ALL	GO:0012501~programmed cell death	23	0.0515	0.0784098	202178_at, 210609_s_at, 208650_s_at, 266_s_at, 208651_x_at, 209771_x_at, 216379_x_at, 210512_s_at, 1554899_s_at, 204232_at, 203372_s_at, 232539_at, 203373_at, 204285_s_at, 204286_s_at, 1554676_at, 201858_s_at, 217865_at, 218145_at, 211368_s_at, 214575_s_at, 223501_at, 223502_s_at, 206332_s_at, 208965_s_at, 208966_x_at, 204924_at, 1555349_a_at, 202803_s_at, 226101_at, 242714_at, 227766_at, 202820_…	310	791	15360	1.44072	1	0.913836	0.790292
GOTERM_BP_ALL	GO:0030324~lung development	4	0.0089	0.0791943	210512_s_at, 205463_s_at, 229830_at, 204011_at, 210980_s_at, 1555419_a_at, 213702_x_at,	310	50	15360	3.96387	1	0.914821	0.793681
GOTERM_BP_ALL	GO:0000902~cell morphogenesis	16	0.0358	0.0796454	210512_s_at, 221752_at, 205463_s_at, 229830_at, 203372_s_at, 232539_at, 203373_at, 205627_at, 217294_s_at, 207419_s_at, 209101_at, 1555349_a_at, 202803_s_at, 201540_at, 201200_at, 202551_s_at, 202552_s_at, 217728_at, 224994_at, 231793_s_at, 225019_at, 228555_at, 207030_s_at, 211126_s_at, 208623_s_at,	310	499	15360	1.58873	1	0.914875	0.795606
GOTERM_BP_ALL	GO:0032989~cellular structure morphogenesis	16	0.0358	0.0796454	210512_s_at, 221752_at, 205463_s_at, 229830_at, 203372_s_at, 232539_at, 203373_at, 205627_at, 217294_s_at, 207419_s_at, 209101_at, 1555349_a_at, 202803_s_at, 201540_at, 201200_at, 202551_s_at, 202552_s_at, 217728_at, 224994_at, 231793_s_at, 225019_at, 228555_at, 207030_s_at, 211126_s_at, 208623_s_at,	310	499	15360	1.58873	1	0.914875	0.795606
GOTERM_BP_ALL	GO:0030323~respiratory tube development	4	0.0089	0.0829481	210512_s_at, 205463_s_at, 229830_at, 204011_at, 210980_s_at, 1555419_a_at, 213702_x_at,	310	51	15360	3.88615	1	0.921261	0.80919
GOTERM_BP_ALL	GO:0009967~positive regulation of signal transduction	7	0.0157	0.0888784	210512_s_at, 224609_at, 202625_at, 210754_s_at, 202626_s_at, 211368_s_at, 209099_x_at, 216268_s_at, 224516_s_at, 233955_x_at, 217800_s_at,	310	153	15360	2.26692	1	0.933919	0.831461
GOTERM_BP_ALL	GO:0006508~proteolysis	23	0.0515	0.0893335	242216_at, 202295_s_at, 210084_x_at, 205382_s_at, 1554676_at, 201858_s_at, 217865_at, 217889_s_at, 211368_s_at, 205997_at, 214575_s_at, 210845_s_at, 211924_s_at, 201487_at, 225647_s_at, 225646_at, 200742_s_at, 201666_at, 219452_at, 206380_s_at, 202551_s_at, 202552_s_at, 200661_at, 207134_x_at, 218983_at, 201792_at, 202901_x_at, 202902_s_at, 201940_at, 201941_at,	310	806	15360	1.41391	1	0.933885	0.833064
GOTERM_BP_ALL	GO:0048468~cell development	33	0.0738	0.0898017	202178_at, 207655_s_at, 1554899_s_at, 204232_at, 204285_s_at, 204286_s_at, 1554676_at, 201858_s_at, 217865_at, 225001_at, 223501_at, 223502_s_at, 206332_s_at, 208965_s_at, 208966_x_at, 1555349_a_at, 202803_s_at, 204924_at, 226101_at, 242714_at, 207943_x_at, 207002_s_at, 209318_x_at, 207030_s_at, 211126_s_at, 206591_at, 1555745_a_at, 210609_s_at, 208650_s_at, 266_s_at, 208651_x_at, 209771_x_at, 21…	310	1245	15360	1.31333	1	0.93388	0.834698
GOTERM_BP_ALL	GO:0001558~regulation of cell growth	7	0.0157	0.0910108	201200_at, 202551_s_at, 202552_s_at, 203372_s_at, 232539_at, 203373_at, 224994_at, 231793_s_at, 225019_at, 228555_at, 205627_at, 217294_s_at, 209101_at,	310	154	15360	2.2522	1	0.935404	0.838849
GOTERM_BP_ALL	GO:0065009~regulation of a molecular function	17	0.038	0.0921164	205051_s_at, 208650_s_at, 266_s_at, 208651_x_at, 209771_x_at, 216379_x_at, 203557_s_at, 205899_at, 203386_at, 204285_s_at, 204286_s_at, 218145_at, 213618_at, 214575_s_at, 1557030_at, 225998_at, 229114_at, 242572_at, 226002_at, 242714_at, 222116_s_at, 212688_at, 204011_at, 212737_at, 35820_at, 209374_s_at, 212827_at, 212956_at,	310	554	15360	1.52044	1	0.936674	0.842557
GOTERM_BP_ALL	GO:0051246~regulation of protein metabolic process	11	0.0246	0.0925999	226101_at, 242216_at, 201666_at, 205463_s_at, 229830_at, 202625_at, 210754_s_at, 202626_s_at, 212501_at, 214575_s_at, 209374_s_at, 212827_at, 210845_s_at, 211924_s_at, 200742_s_at, 1555349_a_at, 202803_s_at,	310	307	15360	1.77535	1	0.936688	0.844153
GOTERM_BP_ALL	GO:0045123~cellular extravasation	2	0.0045	0.0966316	205786_s_at, 214575_s_at,	310	5	15360	19.8194	1	0.94158	0.856879
GOTERM_BP_ALL	GO:0002495~antigen processing and presentation of peptide antigen via MHC class II	2	0.0045	0.0966316	1554899_s_at, 204232_at, 226878_at,	310	5	15360	19.8194	1	0.94158	0.856879
GOTERM_BP_ALL	GO:0002478~antigen processing and presentation of exogenous peptide antigen	2	0.0045	0.0966316	1554899_s_at, 204232_at, 226878_at,	310	5	15360	19.8194	1	0.94158	0.856879
GOTERM_BP_ALL	GO:0045861~negative regulation of proteolysis	2	0.0045	0.0966316	242216_at, 201666_at,	310	5	15360	19.8194	1	0.94158	0.856879
GOTERM_BP_ALL	GO:0019886~antigen processing and presentation of exogenous peptide antigen via MHC class II	2	0.0045	0.0966316	1554899_s_at, 204232_at, 226878_at,	310	5	15360	19.8194	1	0.94158	0.856879
GOTERM_BP_ALL	GO:0043300~regulation of leukocyte degranulation	2	0.0045	0.0966316	1554899_s_at, 204232_at, 241742_at,	310	5	15360	19.8194	1	0.94158	0.856879
GOTERM_BP_ALL	GO:0031295~T cell costimulation	2	0.0045	0.0966316	208650_s_at, 266_s_at, 208651_x_at, 209771_x_at, 216379_x_at, 223501_at, 223502_s_at,	310	5	15360	19.8194	1	0.94158	0.856879
GOTERM_BP_ALL	GO:0031294~lymphocyte costimulation	2	0.0045	0.0966316	208650_s_at, 266_s_at, 208651_x_at, 209771_x_at, 216379_x_at, 223501_at, 223502_s_at,	310	5	15360	19.8194	1	0.94158	0.856879
GOTERM_BP_ALL	GO:0044237~cellular metabolic process	179	0.4004	0.0991158	208540_x_at, 200660_at, 202178_at, 202786_at, 205051_s_at, 226136_at, 218909_at, 200629_at, 205267_at, 211026_s_at, 211795_s_at, 227266_s_at, 201487_at, 225647_s_at, 225646_at, 201200_at, 201161_s_at, 223732_at, 206380_s_at, 225386_s_at, 207943_x_at, 207002_s_at, 209318_x_at, 1563392_at, 213541_s_at, 241926_s_at, 211626_x_at, 202901_x_at, 202902_s_at, 206591_at, 206060_s_at, 213116_at, 221752_at,…	310	8269	15360	1.07258	1	0.9408	0.864224
