# Supplementary material for: MLL rearrangements in pediatric acute lymphoblastic and myeloblastic leukemias: MLL specific and lineage specific signatures
Source: BMC Med Genomics. 2009 Jun 23;2:36. doi: 10.1186/1755-8794-2-36 (PMC2709660; doi:10.1186/1755-8794-2-36)
Supplement: Additional file 5 — AML patients without MLL mutation and MEIS1 upregulated. SAM results from the analysis of 26 AML patients without MLL translocation. Class comparison analysis was performed between AML/MLL- patients with MEIS1-upregulated and MEIS1-downregulated (see hierarchical clustering results for PAM analyses, Figure 3). Probes up-regulated in one group are considered down-regulated in the other, and vice versa. [file 1755-8794-2-36-S5.xls]

## Sheet: SAM_MEIS1up_ALLMLLn
Probe	Gene ID	Gene Name	Score(d)	Numerator(r)	Denominator(s+s0)	Fold Change	q-value(%)
Probes upregulated in MEIS1-overexpressed group
204069_at	MEIS1	552	-5.6621	-3.50882	0.619704	0.0650764	0
1559477_s_at	MEIS1	108	-4.01446	-2.40492	0.599065	0.151245	0
229309_at	ADRB1	2417	-3.67946	-2.56777	0.697865	0.106464	0
214651_s_at	HOXA9	1441	-3.33498	-4.39215	1.317	0.00804744	0
213844_at	HOXA5	1390	-3.26258	-3.48378	1.0678	0.0312268	0
204030_s_at	SCHIP1	547	-3.17711	-2.4542	0.772462	0.0993264	0
236738_at	LOC401097	2657	-2.95136	-2.15715	0.730902	0.129987	0
209386_at	TM4SF1	990	-2.73268	-2.37721	0.869916	0.0878463	0
217853_at	TNS3	1551	-2.61179	-2.2463	0.860062	0.227682	0
206478_at	KIAA0125	809	-2.51697	-2.32952	0.925528	0.234942	0
208091_s_at	ECOP	888	-2.4574	-1.6584	0.674862	0.410361	0
211597_s_at	HOPX	1174	-2.2754	-2.53038	1.11206	0.147734	0
201427_s_at	SEPP1	230	-2.24951	-2.72721	1.21236	0.0401249	0
Probes upregulated in MEIS1-underexpressed group
202760_s_at	PALM2-AKAP2	391	2.68602	2.12861	0.792478	2.72796	0
226694_at	AKAP2	2209	2.55404	2.23425	0.874793	2.71418	0
202759_s_at	AKAP2	390	2.42322	1.66303	0.686288	2.95433	0
210997_at	HGF	1140	2.41306	2.58349	1.07063	10.9186	0
